# Supplementary material for: Ultrasound system for precise neuromodulation of human deep brain circuits
Source: Nat Commun. 2025 Sep 5;16:8024. doi: 10.1038/s41467-025-63020-1 (PMC12413462; doi:10.1038/s41467-025-63020-1)
Supplement: Supplementary file 4 — Source Data [file 41467_2025_63020_MOESM4_ESM.xlsx]

## Sheet: Fig 2
X	-80.5405	-76.5135	-72.4865	-68.4595	-64.4324	-60.4054	-56.3784	-52.3514	-48.3243	-44.2973	-40.2703	-36.2432	-32.2162	-28.1892	-24.1622	-20.1351	-16.1081	-12.0811	-8.05405	-4.02703	0	4.02703	8.05405	12.0811	16.1081	20.1351	24.1622	28.1892	32.2162	36.2432	40.2703	44.2973	48.3243	52.3514	56.3784	60.4054	64.4324	68.4595	72.4865	76.5135	80.5405
Z	-64.4324	-60.4054	-56.3784	-52.3514	-48.3243	-44.2973	-40.2703	-36.2432	-32.2162	-28.1892	-24.1622	-20.1351	-16.1081	-12.0811	-8.05405	-4.02703	0	4.02703	8.05405	12.0811	16.1081	20.1351	24.1622	28.1892	32.2162	36.2432	40.2703	44.2973	48.3243	52.3514	56.3784	60.4054	64.4324
Volume
5.22222	5.11111	5	4.65278	4.30556	4.09722	3.88889	3.84722	3.80556	3.76389	3.72222	3.5	3.27778	3.22222	3.16667	3.125	3.08333	3.05556	3.02778	3.05556	3.08333	3.05556	3.02778	3.08333	3.13889	3.18056	3.22222	3.27778	3.33333	3.51389	3.69444	3.72222	3.75	3.83333	3.91667	4.16667	4.41667	4.68056	4.94444	5.11111	5.27778
4.94444	4.72222	4.5	4.21528	3.93056	3.79861	3.66667	3.61111	3.55556	3.4375	3.31944	3.21528	3.11111	3.00694	2.90278	2.90278	2.90278	2.90972	2.91667	2.91667	2.91667	2.90972	2.90278	2.88889	2.875	2.92361	2.97222	3.03472	3.09722	3.22917	3.36111	3.44444	3.52778	3.59722	3.66667	3.85417	4.04167	4.27778	4.51389	4.72917	4.94444
4.66667	4.33333	4	3.77778	3.55556	3.5	3.44444	3.375	3.30556	3.11111	2.91667	2.93056	2.94444	2.79167	2.63889	2.68056	2.72222	2.76389	2.80556	2.77778	2.75	2.76389	2.77778	2.69444	2.61111	2.66667	2.72222	2.79167	2.86111	2.94444	3.02778	3.16667	3.30556	3.36111	3.41667	3.54167	3.66667	3.875	4.08333	4.34722	4.61111
4.22222	3.9375	3.65278	3.48611	3.31944	3.25694	3.19444	3.08333	2.97222	2.84722	2.72222	2.69444	2.66667	2.61806	2.56944	2.58333	2.59722	2.61806	2.63889	2.63889	2.63889	2.61806	2.59722	2.57639	2.55556	2.56944	2.58333	2.625	2.66667	2.71528	2.76389	2.88194	3	3.08333	3.16667	3.28472	3.40278	3.55556	3.70833	3.95833	4.20833
3.77778	3.54167	3.30556	3.19444	3.08333	3.01389	2.94444	2.79167	2.63889	2.58333	2.52778	2.45833	2.38889	2.44444	2.5	2.48611	2.47222	2.47222	2.47222	2.5	2.52778	2.47222	2.41667	2.45833	2.5	2.47222	2.44444	2.45833	2.47222	2.48611	2.5	2.59722	2.69444	2.80556	2.91667	3.02778	3.13889	3.23611	3.33333	3.56944	3.80556
3.43056	3.24306	3.05556	3	2.94444	2.83333	2.72222	2.61806	2.51389	2.44444	2.375	2.31944	2.26389	2.28472	2.30556	2.31944	2.33333	2.32639	2.31944	2.33333	2.34722	2.32639	2.30556	2.3125	2.31944	2.29167	2.26389	2.28472	2.30556	2.35417	2.40278	2.46528	2.52778	2.625	2.72222	2.82639	2.93056	3.01389	3.09722	3.27083	3.44444
3.08333	2.94444	2.80556	2.80556	2.80556	2.65278	2.5	2.44444	2.38889	2.30556	2.22222	2.18056	2.13889	2.125	2.11111	2.15278	2.19444	2.18056	2.16667	2.16667	2.16667	2.18056	2.19444	2.16667	2.13889	2.11111	2.08333	2.11111	2.13889	2.22222	2.30556	2.33333	2.36111	2.44444	2.52778	2.625	2.72222	2.79167	2.86111	2.97222	3.08333
2.90278	2.77083	2.63889	2.57639	2.51389	2.38889	2.26389	2.22222	2.18056	2.125	2.06944	2.06944	2.06944	2.0625	2.05556	2.0625	2.06944	2.06944	2.06944	2.06944	2.06944	2.06944	2.06944	2.0625	2.05556	2.04861	2.04167	2.04167	2.04167	2.0625	2.08333	2.11806	2.15278	2.22222	2.29167	2.40972	2.52778	2.61806	2.70833	2.80556	2.90278
2.72222	2.59722	2.47222	2.34722	2.22222	2.125	2.02778	2	1.97222	1.94444	1.91667	1.95833	2	2	2	1.97222	1.94444	1.95833	1.97222	1.97222	1.97222	1.95833	1.94444	1.95833	1.97222	1.98611	2	1.97222	1.94444	1.90278	1.86111	1.90278	1.94444	2	2.05556	2.19444	2.33333	2.44444	2.55556	2.63889	2.72222
2.52778	2.44444	2.36111	2.22222	2.08333	2.02083	1.95833	1.90972	1.86111	1.83333	1.80556	1.8125	1.81944	1.83333	1.84722	1.84722	1.84722	1.84722	1.84722	1.84722	1.84722	1.84028	1.83333	1.84028	1.84722	1.83333	1.81944	1.8125	1.80556	1.79861	1.79167	1.81944	1.84722	1.91667	1.98611	2.07639	2.16667	2.28472	2.40278	2.47222	2.54167
2.33333	2.29167	2.25	2.09722	1.94444	1.91667	1.88889	1.81944	1.75	1.72222	1.69444	1.66667	1.63889	1.66667	1.69444	1.72222	1.75	1.73611	1.72222	1.72222	1.72222	1.72222	1.72222	1.72222	1.72222	1.68056	1.63889	1.65278	1.66667	1.69444	1.72222	1.73611	1.75	1.83333	1.91667	1.95833	2	2.125	2.25	2.30556	2.36111
2.15278	2.08333	2.01389	1.90972	1.80556	1.77083	1.73611	1.69444	1.65278	1.63889	1.625	1.60417	1.58333	1.59722	1.61111	1.61806	1.625	1.61111	1.59722	1.59028	1.58333	1.59722	1.61111	1.61111	1.61111	1.59722	1.58333	1.59028	1.59722	1.61111	1.625	1.63889	1.65278	1.69444	1.73611	1.80556	1.875	1.95139	2.02778	2.13889	2.25
1.97222	1.875	1.77778	1.72222	1.66667	1.625	1.58333	1.56944	1.55556	1.55556	1.55556	1.54167	1.52778	1.52778	1.52778	1.51389	1.5	1.48611	1.47222	1.45833	1.44444	1.47222	1.5	1.5	1.5	1.51389	1.52778	1.52778	1.52778	1.52778	1.52778	1.54167	1.55556	1.55556	1.55556	1.65278	1.75	1.77778	1.80556	1.97222	2.13889
1.77778	1.70139	1.625	1.56944	1.51389	1.50694	1.5	1.49306	1.48611	1.46528	1.44444	1.4375	1.43056	1.43056	1.43056	1.41667	1.40278	1.39583	1.38889	1.38889	1.38889	1.39583	1.40278	1.40972	1.41667	1.43056	1.44444	1.4375	1.43056	1.4375	1.44444	1.45833	1.47222	1.45833	1.44444	1.5	1.55556	1.61806	1.68056	1.77083	1.86111
1.58333	1.52778	1.47222	1.41667	1.36111	1.38889	1.41667	1.41667	1.41667	1.375	1.33333	1.33333	1.33333	1.33333	1.33333	1.31944	1.30556	1.30556	1.30556	1.31944	1.33333	1.31944	1.30556	1.31944	1.33333	1.34722	1.36111	1.34722	1.33333	1.34722	1.36111	1.375	1.38889	1.36111	1.33333	1.34722	1.36111	1.45833	1.55556	1.56944	1.58333
1.48611	1.41667	1.34722	1.31944	1.29167	1.29861	1.30556	1.29167	1.27778	1.25694	1.23611	1.22222	1.20833	1.20833	1.20833	1.20833	1.20833	1.1875	1.16667	1.16667	1.16667	1.18056	1.19444	1.20833	1.22222	1.23611	1.25	1.24306	1.23611	1.24306	1.25	1.26389	1.27778	1.27778	1.27778	1.29167	1.30556	1.35417	1.40278	1.44444	1.48611
1.38889	1.30556	1.22222	1.22222	1.22222	1.20833	1.19444	1.16667	1.13889	1.13889	1.13889	1.11111	1.08333	1.08333	1.08333	1.09722	1.11111	1.06944	1.02778	1.01389	1	1.04167	1.08333	1.09722	1.11111	1.125	1.13889	1.13889	1.13889	1.13889	1.13889	1.15278	1.16667	1.19444	1.22222	1.23611	1.25	1.25	1.25	1.31944	1.38889
1.25	1.20139	1.15278	1.15278	1.15278	1.13889	1.125	1.09722	1.06944	1.05556	1.04167	1.01389	0.986111	0.965278	0.944444	0.9375	0.930556	0.909722	0.888889	0.881944	0.875	0.895833	0.916667	0.930556	0.944444	0.965278	0.986111	1.01389	1.04167	1.04167	1.04167	1.06944	1.09722	1.125	1.15278	1.15972	1.16667	1.1875	1.20833	1.25	1.29167
1.11111	1.09722	1.08333	1.08333	1.08333	1.06944	1.05556	1.02778	1	0.972222	0.944444	0.916667	0.888889	0.847222	0.805556	0.777778	0.75	0.75	0.75	0.75	0.75	0.75	0.75	0.763889	0.777778	0.805556	0.833333	0.888889	0.944444	0.944444	0.944444	0.986111	1.02778	1.05556	1.08333	1.08333	1.08333	1.125	1.16667	1.18056	1.19444
1.08333	1.06944	1.05556	1.04167	1.02778	0.993056	0.958333	0.944444	0.930556	0.881944	0.833333	0.819444	0.805556	0.784722	0.763889	0.75	0.736111	0.743056	0.75	0.75	0.75	0.743056	0.736111	0.743056	0.75	0.763889	0.777778	0.805556	0.833333	0.847222	0.861111	0.909722	0.958333	0.986111	1.01389	1.03472	1.05556	1.07639	1.09722	1.11111	1.125
1.05556	1.04167	1.02778	1	0.972222	0.916667	0.861111	0.861111	0.861111	0.791667	0.722222	0.722222	0.722222	0.722222	0.722222	0.722222	0.722222	0.736111	0.75	0.75	0.75	0.736111	0.722222	0.722222	0.722222	0.722222	0.722222	0.722222	0.722222	0.75	0.777778	0.833333	0.888889	0.916667	0.944444	0.986111	1.02778	1.02778	1.02778	1.04167	1.05556
0.958333	0.9375	0.916667	0.881944	0.847222	0.798611	0.75	0.75	0.75	0.715278	0.680556	0.680556	0.680556	0.680556	0.680556	0.6875	0.694444	0.701389	0.708333	0.715278	0.722222	0.715278	0.708333	0.701389	0.694444	0.694444	0.694444	0.6875	0.680556	0.694444	0.708333	0.736111	0.763889	0.798611	0.833333	0.868056	0.902778	0.923611	0.944444	0.979167	1.01389
0.861111	0.833333	0.805556	0.763889	0.722222	0.680556	0.638889	0.638889	0.638889	0.638889	0.638889	0.638889	0.638889	0.638889	0.638889	0.652778	0.666667	0.666667	0.666667	0.680556	0.694444	0.694444	0.694444	0.680556	0.666667	0.666667	0.666667	0.652778	0.638889	0.638889	0.638889	0.638889	0.638889	0.680556	0.722222	0.75	0.777778	0.819444	0.861111	0.916667	0.972222
0.777778	0.736111	0.694444	0.673611	0.652778	0.631944	0.611111	0.618056	0.625	0.625	0.625	0.625	0.625	0.618056	0.611111	0.618056	0.625	0.631944	0.638889	0.645833	0.652778	0.645833	0.638889	0.631944	0.625	0.631944	0.638889	0.631944	0.625	0.625	0.625	0.625	0.625	0.645833	0.666667	0.673611	0.680556	0.701389	0.722222	0.777778	0.833333
0.694444	0.638889	0.583333	0.583333	0.583333	0.583333	0.583333	0.597222	0.611111	0.611111	0.611111	0.611111	0.611111	0.597222	0.583333	0.583333	0.583333	0.597222	0.611111	0.611111	0.611111	0.597222	0.583333	0.583333	0.583333	0.597222	0.611111	0.611111	0.611111	0.611111	0.611111	0.611111	0.611111	0.611111	0.611111	0.597222	0.583333	0.583333	0.583333	0.638889	0.694444
0.625	0.590278	0.555556	0.555556	0.555556	0.555556	0.555556	0.5625	0.569444	0.569444	0.569444	0.569444	0.569444	0.5625	0.555556	0.555556	0.555556	0.555556	0.555556	0.5625	0.569444	0.569444	0.569444	0.5625	0.555556	0.5625	0.569444	0.569444	0.569444	0.569444	0.569444	0.576389	0.583333	0.576389	0.569444	0.5625	0.555556	0.5625	0.569444	0.597222	0.625
0.555556	0.541667	0.527778	0.527778	0.527778	0.527778	0.527778	0.527778	0.527778	0.527778	0.527778	0.527778	0.527778	0.527778	0.527778	0.527778	0.527778	0.513889	0.5	0.513889	0.527778	0.541667	0.555556	0.541667	0.527778	0.527778	0.527778	0.527778	0.527778	0.527778	0.527778	0.541667	0.555556	0.541667	0.527778	0.527778	0.527778	0.541667	0.555556	0.555556	0.555556
0.513889	0.506944	0.5	0.5	0.5	0.5	0.5	0.506944	0.513889	0.513889	0.513889	0.506944	0.5	0.5	0.5	0.5	0.5	0.493056	0.486111	0.493056	0.5	0.506944	0.513889	0.506944	0.5	0.506944	0.513889	0.513889	0.513889	0.506944	0.5	0.506944	0.513889	0.506944	0.5	0.5	0.5	0.506944	0.513889	0.513889	0.513889
0.472222	0.472222	0.472222	0.472222	0.472222	0.472222	0.472222	0.486111	0.5	0.5	0.5	0.486111	0.472222	0.472222	0.472222	0.472222	0.472222	0.472222	0.472222	0.472222	0.472222	0.472222	0.472222	0.472222	0.472222	0.486111	0.5	0.5	0.5	0.486111	0.472222	0.472222	0.472222	0.472222	0.472222	0.472222	0.472222	0.472222	0.472222	0.472222	0.472222
0.458333	0.458333	0.458333	0.458333	0.458333	0.458333	0.458333	0.465278	0.472222	0.472222	0.472222	0.465278	0.458333	0.465278	0.472222	0.472222	0.472222	0.472222	0.472222	0.472222	0.472222	0.472222	0.472222	0.472222	0.472222	0.472222	0.472222	0.472222	0.472222	0.465278	0.458333	0.458333	0.458333	0.458333	0.458333	0.458333	0.458333	0.458333	0.458333	0.458333	0.458333
0.444444	0.444444	0.444444	0.444444	0.444444	0.444444	0.444444	0.444444	0.444444	0.444444	0.444444	0.444444	0.444444	0.458333	0.472222	0.472222	0.472222	0.472222	0.472222	0.472222	0.472222	0.472222	0.472222	0.472222	0.472222	0.458333	0.444444	0.444444	0.444444	0.444444	0.444444	0.444444	0.444444	0.444444	0.444444	0.444444	0.444444	0.444444	0.444444	0.444444	0.444444
0.430556	0.430556	0.430556	0.430556	0.430556	0.4375	0.444444	0.444444	0.444444	0.444444	0.444444	0.444444	0.444444	0.451389	0.458333	0.458333	0.458333	0.465278	0.472222	0.472222	0.472222	0.472222	0.472222	0.465278	0.458333	0.451389	0.444444	0.444444	0.444444	0.444444	0.444444	0.444444	0.444444	0.444444	0.444444	0.444444	0.444444	0.444444	0.444444	0.444444	0.444444
0.416667	0.416667	0.416667	0.416667	0.416667	0.430556	0.444444	0.444444	0.444444	0.444444	0.444444	0.444444	0.444444	0.444444	0.444444	0.444444	0.444444	0.458333	0.472222	0.472222	0.472222	0.472222	0.472222	0.458333	0.444444	0.444444	0.444444	0.444444	0.444444	0.444444	0.444444	0.444444	0.444444	0.444444	0.444444	0.444444	0.444444	0.444444	0.444444	0.444444	0.444444
Pressure
0.47173	0.485827	0.499924	0.513694	0.527464	0.540593	0.553721	0.565891	0.578061	0.588963	0.599866	0.609215	0.618564	0.626108	0.633652	0.639185	0.644719	0.648088	0.651457	0.652569	0.65368	0.652503	0.651326	0.647892	0.644459	0.638865	0.633271	0.62567	0.618069	0.608668	0.599268	0.588317	0.577367	0.565152	0.552938	0.539766	0.526594	0.512783	0.498971	0.484832	0.470693
0.480986	0.495869	0.510753	0.525307	0.539861	0.553748	0.567634	0.580513	0.593392	0.604933	0.616474	0.626373	0.636271	0.644259	0.652248	0.658107	0.663967	0.667536	0.671104	0.672282	0.673461	0.672216	0.670971	0.667339	0.663706	0.657785	0.651865	0.643821	0.635776	0.625827	0.615877	0.604289	0.592701	0.579779	0.566856	0.552928	0.539	0.524405	0.509811	0.494886	0.479962
0.490242	0.505911	0.521581	0.536919	0.552257	0.566902	0.581547	0.595135	0.608723	0.620903	0.633083	0.64353	0.653978	0.662411	0.670843	0.677029	0.683215	0.686983	0.690751	0.691996	0.693241	0.691929	0.690617	0.686785	0.682953	0.676706	0.67046	0.661972	0.653483	0.642985	0.632487	0.620262	0.608036	0.594406	0.580775	0.56609	0.551405	0.536027	0.52065	0.504941	0.489232
0.499809	0.516339	0.532868	0.549059	0.565251	0.580717	0.596184	0.610537	0.62489	0.637755	0.650621	0.661657	0.672692	0.681599	0.690505	0.697038	0.703571	0.707551	0.711531	0.712847	0.714164	0.712781	0.711398	0.707354	0.703311	0.696718	0.690126	0.681165	0.672205	0.66112	0.650036	0.637126	0.624215	0.609821	0.595427	0.579921	0.564415	0.548184	0.531954	0.515386	0.498818
0.509377	0.526766	0.544154	0.561199	0.578244	0.594532	0.610821	0.625938	0.641056	0.654608	0.66816	0.679783	0.691407	0.700787	0.710167	0.717047	0.723927	0.728119	0.73231	0.733698	0.735086	0.733632	0.732179	0.727924	0.723669	0.716731	0.709792	0.700359	0.690926	0.679255	0.667584	0.653989	0.640395	0.625237	0.610079	0.593752	0.577425	0.560341	0.543258	0.525831	0.508404
0.519231	0.537549	0.555867	0.57383	0.591792	0.608958	0.626123	0.642052	0.657981	0.672256	0.686531	0.698771	0.711011	0.720886	0.730761	0.738003	0.745245	0.749657	0.754069	0.755532	0.756995	0.755469	0.753943	0.74947	0.744998	0.7377	0.730403	0.720478	0.710553	0.698269	0.685984	0.671668	0.657352	0.641384	0.625415	0.608211	0.591007	0.573005	0.555003	0.536645	0.518287
0.529085	0.548333	0.56758	0.58646	0.605341	0.623383	0.641425	0.658166	0.674906	0.689905	0.704903	0.71776	0.730616	0.740986	0.751355	0.758959	0.766563	0.771195	0.775828	0.777366	0.778904	0.777305	0.775707	0.771017	0.766326	0.75867	0.751014	0.740597	0.730181	0.717282	0.704384	0.689347	0.674309	0.657531	0.640752	0.62267	0.604589	0.585668	0.566748	0.547459	0.52817
0.539188	0.559427	0.579667	0.599516	0.619366	0.638327	0.657288	0.67487	0.692452	0.708195	0.723938	0.737425	0.750912	0.761785	0.772658	0.780629	0.7886	0.793456	0.798313	0.799928	0.801542	0.799873	0.798204	0.793296	0.788388	0.780371	0.772355	0.761441	0.750527	0.737003	0.723479	0.707701	0.691923	0.674304	0.656684	0.637683	0.618682	0.598789	0.578895	0.558609	0.538324
0.549291	0.570522	0.591753	0.612572	0.633392	0.653271	0.67315	0.691574	0.709998	0.726485	0.742973	0.75709	0.771208	0.782585	0.793961	0.802299	0.810636	0.815717	0.820797	0.822489	0.824181	0.822441	0.820701	0.815576	0.81045	0.802073	0.793695	0.782284	0.770873	0.756724	0.742574	0.726055	0.709536	0.691077	0.672617	0.652696	0.632776	0.611909	0.591042	0.569759	0.548477
0.559585	0.581854	0.604124	0.625945	0.647766	0.668581	0.689397	0.70867	0.727943	0.745174	0.762404	0.777146	0.791888	0.803761	0.815633	0.824331	0.833028	0.838329	0.843629	0.845399	0.847168	0.845362	0.843557	0.838224	0.83289	0.824165	0.815439	0.803544	0.791648	0.776884	0.76212	0.744864	0.727609	0.708303	0.688997	0.668138	0.647279	0.625403	0.603527	0.581195	0.558863
0.569879	0.593187	0.616495	0.639318	0.66214	0.683892	0.705645	0.725766	0.745888	0.763862	0.781836	0.797203	0.812569	0.824937	0.837305	0.846362	0.85542	0.86094	0.866461	0.868308	0.870155	0.868284	0.866413	0.860872	0.85533	0.846257	0.837183	0.824803	0.812423	0.797044	0.781666	0.763674	0.745681	0.725529	0.705378	0.683579	0.661781	0.638897	0.616012	0.592631	0.56925
0.580274	0.604641	0.629009	0.652835	0.676661	0.699336	0.722011	0.742958	0.763904	0.782591	0.801278	0.817237	0.833196	0.846031	0.858866	0.868262	0.877657	0.883385	0.889113	0.891036	0.89296	0.891033	0.889107	0.883379	0.877651	0.868259	0.858868	0.84604	0.833212	0.817257	0.801302	0.782609	0.763917	0.742947	0.721977	0.699254	0.676531	0.652632	0.628733	0.604273	0.579814
0.59067	0.616096	0.641522	0.666352	0.691181	0.71478	0.738378	0.760149	0.78192	0.80132	0.82072	0.837272	0.853824	0.867126	0.880427	0.890161	0.899895	0.90583	0.911766	0.913765	0.915764	0.913783	0.911801	0.905886	0.899971	0.890262	0.880553	0.867276	0.854	0.837469	0.820938	0.801545	0.782152	0.760364	0.738576	0.714928	0.69128	0.666367	0.641454	0.615916	0.590379
0.601021	0.627489	0.653956	0.67975	0.705544	0.730011	0.754478	0.777011	0.799543	0.819591	0.83964	0.856723	0.873807	0.887524	0.901241	0.911274	0.921307	0.927428	0.933549	0.935621	0.937693	0.935671	0.93365	0.927582	0.921514	0.911537	0.901559	0.887898	0.874237	0.857202	0.840167	0.820147	0.800128	0.777592	0.755057	0.730542	0.706028	0.680138	0.654248	0.627642	0.601035
0.611373	0.638882	0.666391	0.693149	0.719906	0.745242	0.770578	0.793872	0.817167	0.837863	0.85856	0.876175	0.893791	0.907923	0.922055	0.932388	0.94272	0.949026	0.955332	0.957477	0.959621	0.957559	0.955498	0.949277	0.943056	0.932811	0.922566	0.90852	0.894474	0.876935	0.859395	0.83875	0.818104	0.794821	0.771537	0.746157	0.720776	0.693909	0.667043	0.639367	0.611691
0.621442	0.649924	0.678406	0.706039	0.733672	0.759776	0.785879	0.809831	0.833782	0.855025	0.876267	0.894323	0.912378	0.926848	0.941319	0.951895	0.96247	0.96893	0.975389	0.9776	0.979811	0.97773	0.975649	0.969323	0.962996	0.952554	0.942112	0.927772	0.913432	0.895495	0.877557	0.856402	0.835248	0.811335	0.787423	0.761288	0.735153	0.707405	0.679657	0.650975	0.622294
0.631512	0.660967	0.690422	0.71893	0.747438	0.774309	0.801181	0.825789	0.850397	0.872186	0.893975	0.91247	0.930965	0.945774	0.960583	0.971402	0.982221	0.988833	0.995445	0.997723	1	0.997901	0.995801	0.989368	0.982935	0.972296	0.961658	0.947024	0.93239	0.914055	0.89572	0.874055	0.852391	0.82785	0.803309	0.77642	0.749531	0.720901	0.69227	0.662583	0.632896
0.640917	0.67122	0.701522	0.730764	0.760006	0.787497	0.814988	0.840107	0.865225	0.887424	0.909622	0.928435	0.947248	0.962295	0.977342	0.988331	0.99932	1.00604	1.01277	1.0151	1.01744	1.01534	1.01325	1.00677	1.00029	0.989546	0.9788	0.96399	0.94918	0.930586	0.911993	0.889976	0.86796	0.842958	0.817956	0.790483	0.763011	0.73366	0.704309	0.673752	0.643194
0.650323	0.681473	0.712623	0.742598	0.772573	0.800685	0.828796	0.854425	0.880054	0.902662	0.925269	0.9444	0.963531	0.978816	0.994102	1.00526	1.01642	1.02325	1.03009	1.03248	1.03487	1.03279	1.0307	1.02417	1.01765	1.0068	0.995943	0.980956	0.965969	0.947118	0.928266	0.905897	0.883528	0.858065	0.832603	0.804547	0.776491	0.746419	0.716348	0.68492	0.653492
0.658486	0.690306	0.722125	0.752648	0.78317	0.811714	0.840259	0.866218	0.892178	0.915028	0.937878	0.957179	0.976481	0.991883	1.00729	1.01853	1.02977	1.03666	1.04355	1.04599	1.04843	1.04638	1.04433	1.03783	1.03132	1.02047	1.00961	0.994589	0.979563	0.96062	0.941676	0.919144	0.896612	0.870898	0.845183	0.816767	0.78835	0.757787	0.727223	0.695143	0.663064
0.666649	0.699139	0.731628	0.762697	0.793766	0.822744	0.851721	0.878012	0.904302	0.927394	0.950487	0.969959	0.989431	1.00495	1.02047	1.03179	1.04311	1.05007	1.05702	1.05951	1.06199	1.05998	1.05796	1.05148	1.045	1.03414	1.02329	1.00822	0.993157	0.974122	0.955086	0.932391	0.909696	0.88373	0.857764	0.828987	0.80021	0.769154	0.738098	0.705366	0.672635
0.672777	0.705726	0.738674	0.770075	0.801477	0.830677	0.859877	0.886296	0.912716	0.935863	0.95901	0.978487	0.997963	1.01346	1.02896	1.04027	1.05157	1.05852	1.06547	1.06799	1.07051	1.06856	1.06661	1.06023	1.05384	1.0431	1.03235	1.0174	1.00245	0.983499	0.964552	0.941903	0.919253	0.893267	0.867281	0.838399	0.809518	0.778247	0.746977	0.713886	0.680796
0.678905	0.712312	0.74572	0.777453	0.809187	0.83861	0.868032	0.894581	0.921129	0.944332	0.967534	0.987015	1.0065	1.02198	1.03746	1.04874	1.06002	1.06697	1.07392	1.07647	1.07902	1.07714	1.07526	1.06897	1.06268	1.05205	1.04142	1.02658	1.01173	0.992877	0.974019	0.951414	0.928809	0.902804	0.876798	0.847812	0.818826	0.787341	0.755856	0.722406	0.688957
0.682056	0.715701	0.749346	0.781191	0.813037	0.842466	0.871895	0.898363	0.924831	0.94789	0.97095	0.990257	1.00956	1.02487	1.04019	1.05133	1.06248	1.06937	1.07625	1.07881	1.08138	1.07959	1.07781	1.07169	1.06557	1.05517	1.04477	1.03019	1.01561	0.997025	0.978438	0.956086	0.933733	0.907939	0.882144	0.85331	0.824475	0.793064	0.761653	0.728173	0.694693
0.685206	0.719089	0.752972	0.784929	0.816887	0.846322	0.875758	0.902145	0.928533	0.951449	0.974366	0.993499	1.01263	1.02777	1.04291	1.05393	1.06495	1.07177	1.07858	1.08116	1.08373	1.08204	1.08035	1.0744	1.06846	1.05829	1.04812	1.0338	1.01949	1.00117	0.982858	0.960758	0.938657	0.913074	0.887491	0.858808	0.830125	0.798788	0.767451	0.73394	0.700428
0.684435	0.718339	0.752244	0.784106	0.815969	0.845204	0.87444	0.900542	0.926643	0.949216	0.971788	0.990562	1.00934	1.02415	1.03896	1.04972	1.06049	1.06716	1.07383	1.0764	1.07896	1.07739	1.07582	1.07012	1.06441	1.05459	1.04476	1.03086	1.01696	0.999087	0.981215	0.959556	0.937898	0.912729	0.88756	0.859249	0.830938	0.799922	0.768905	0.735653	0.7024
0.683664	0.71759	0.751517	0.783284	0.81505	0.844086	0.873123	0.898938	0.924753	0.946982	0.969211	0.987625	1.00604	1.02052	1.035	1.04551	1.05602	1.06256	1.06909	1.07163	1.07418	1.07274	1.07129	1.06583	1.06037	1.05089	1.04141	1.02792	1.01443	0.997001	0.979572	0.958355	0.937138	0.912384	0.88763	0.859691	0.831752	0.801055	0.770359	0.737366	0.704372
0.678161	0.711914	0.745668	0.777161	0.808654	0.837306	0.865958	0.891292	0.916626	0.938312	0.959999	0.977862	0.995726	1.00971	1.0237	1.03383	1.04395	1.05026	1.05656	1.05907	1.06157	1.06027	1.05896	1.05382	1.04867	1.03964	1.03061	1.01767	1.00473	0.987897	0.971065	0.95045	0.929835	0.905656	0.881477	0.854066	0.826656	0.796439	0.766221	0.733662	0.701103
0.672658	0.706238	0.739818	0.771038	0.802258	0.830526	0.858794	0.883646	0.908498	0.929642	0.950787	0.9681	0.985413	0.998903	1.01239	1.02214	1.03188	1.03796	1.04404	1.0465	1.04896	1.0478	1.04664	1.0418	1.03697	1.02839	1.01981	1.00742	0.995027	0.978792	0.962557	0.942545	0.922532	0.898928	0.875323	0.848442	0.821561	0.791822	0.762084	0.729959	0.697834
0.661771	0.695054	0.728337	0.759154	0.789972	0.817699	0.845425	0.869616	0.893806	0.914214	0.934623	0.951193	0.967763	0.980584	0.993405	1.00263	1.01185	1.01762	1.02338	1.02576	1.02814	1.02714	1.02613	1.02167	1.01721	1.00918	1.00116	0.989436	0.977715	0.962213	0.94671	0.927431	0.908151	0.885237	0.862323	0.836063	0.809803	0.780605	0.751407	0.719744	0.688081
0.650885	0.68387	0.716856	0.747271	0.777686	0.804871	0.832057	0.855586	0.879114	0.898787	0.918459	0.934286	0.950114	0.962266	0.974417	0.98312	0.991823	0.997273	1.00272	1.00502	1.00732	1.00647	1.00563	1.00154	0.997454	0.989976	0.982499	0.971452	0.960404	0.945634	0.930864	0.912317	0.893771	0.871547	0.849323	0.823685	0.798046	0.769388	0.74073	0.709529	0.678328
0.634177	0.666877	0.699577	0.729515	0.759453	0.785965	0.812476	0.835181	0.857886	0.876639	0.895393	0.910287	0.925181	0.936487	0.947794	0.955838	0.963882	0.968926	0.97397	0.976149	0.978329	0.977644	0.97696	0.973299	0.969638	0.962802	0.955966	0.945706	0.935446	0.921528	0.907611	0.889904	0.872197	0.850746	0.829295	0.804331	0.779366	0.751254	0.723143	0.692326	0.66151
0.617469	0.649883	0.682298	0.711759	0.741221	0.767058	0.792896	0.814777	0.836657	0.854492	0.872327	0.886288	0.900249	0.910709	0.92117	0.928555	0.93594	0.940579	0.945218	0.947276	0.949335	0.948814	0.948294	0.945058	0.941823	0.935628	0.929433	0.919961	0.910489	0.897423	0.884358	0.86749	0.850623	0.829945	0.809267	0.784977	0.760686	0.733121	0.705555	0.675123	0.644691

## Sheet: Fig3b
LGN
0.7523
0.598267
0.877142
0.572695
1.3925
0.729072
0.689816

## Sheet: Fig3c
LGN	MDN
1.52165	0.0405789
1.6396	-0.101009
1.57692	-0.0457615
0.991495	0.127516
0.0693517	0.168324
-0.0822137	0.0402116
0.189217	-0.480784
-0.0572148	-0.583908
0.122657	-0.165955
0.953841
0.600536
1.50175
0.930283
1.60515
1.62141
1.02944
-0.275536
0.180711
-1.45779
-0.295865
0.971019
-0.565752
1.08382
1.03804
0.75025
0.0584764
-0.27751
0.753239
0.58792
0.619876
1.76828
0.586716
0.978763
0.483802
0.648366
1.26493
0.25995
0.839538
-0.204928
0.645664
0.118602
0.703138
-0.232395
1.08042
0.116814
1.38687
1.50704
0.818565
1.5015
1.23049
1.09899
1.42573
2.02187
1.85323
0.535396
0.942805
0.620347
-0.162159
0.414893
0.592673
0.793573
0.333241
0.419164
1.51921
1.24636
0.347779
0.0310913
-0.910712
0.873883
0.957361
0.400353
0.513295
0.233626
1.19967
0.605155
0.622192
0.281777

## Sheet: Fig3e
Participant 1	Participant 2	Participant 3	Participant 4	Participant 5	Participant 6	Participant 7
1.52165	0.930283	0.75025	0.25995	1.5015	0.535396	0.0310913
1.6396	1.60515	0.0584764	0.839538	1.23049	0.942805	-0.910712
1.57692	1.62141	-0.27751	-0.204928	1.09899	0.620347	0.873883
0.991495	1.02944	0.753239	0.645664	1.42573	-0.162159	0.957361
0.0693517	-0.275536	0.58792	0.118602	2.02187	0.414893	0.400353
-0.0822137	0.180711	0.619876	0.703138	1.85323	0.592673	0.513295
0.189217	-1.45779	1.76828	-0.232395		0.793573	0.233626
-0.0572148	-0.295865	0.586716	1.08042		0.333241	1.19967
0.122657	0.971019	0.978763	0.116814		0.419164	0.605155
0.953841	-0.565752	0.483802	1.38687		1.51921	0.622192
0.600536	1.08382	0.648366	1.50704		1.24636	0.281777
1.50175	1.03804	1.26493	0.818565		0.347779

## Sheet: Fig4b
LGN	MDN
-1.51852	-0.0015121
-1.55167	0.127254
-1.44237	0.808013
-1.14417	0.490996

## Sheet: Fig4d
Early	Late
-1.51852	-0.546456
-1.55167	0.407133
-1.44237	-0.0007308
-1.14417	0.911804

## Sheet: Fig S3 a-c
a)	Simulated focal positions				Measured focal positions				b)	-3 dB beam size						c)	Difference in spatial peak pressure amplitude (cf 775 kPa)		Difference in euclidean focal shift
	x	y	z		x	y	z			x (simulated)	x (measured)	y (simulated)	y (measured)	z (simulated)	z(measured)
	[m]	[m]	[m]		[m]	[m]	[m]			[mm]	[mm]	[mm]	[mm]	[mm]	[mm]		%		[mm]
1	0	0	0		8.89694e-05	4.87119e-05	0.000142972		* origin	1.21254	1.31393	1.29341	1.28097	3.54558	3.38612		-0.969164		0
2	0.06	0	0		0.0588776	9.54118e-05	0.000487763			1.4317	1.34362	1.38383	1.46299	3.26359	2.34197		2.38473		1.19722
3	0	0	0.05		-0.000206912	0.00119782	0.048745			0.981897	1.12283	1.04842	1.07235	2.41783	2.36504		-2.80016		1.4408
4	0	0.05	0		1.52587e-05	0.0492484	-0.000662425			1.23732	1.38665	1.44617	1.28774	3.42522	3.42778		-1.54813		0.695065
5	0.03	0.03	0.03		0.0295829	0.0304255	0.0288326			1.16128	1.21792	1.22716	1.21727	2.66732	2.33424		3.6416		0.845912
6	0	-0.05	0		-8.63308e-05	-0.0491006	0.000206084			1.23847	1.43402	1.45243	1.26593	3.34698	3.35538		0.0420472		0.9518
7	-0.06	0	0		-0.0589013	-0.000259282	-0.00041397			1.40271	1.35041	1.35539	1.28925	3.3109	9.28948		-0.854536		1.0073
8	0	0	0.02		4.8128e-05	0.00035733	0.0191319			1.09582	1.2047	1.16073	1.19318	2.96694	2.86176		1.16619		1.17647
9	0	0	-0.02		6.60876e-05	-0.000432046	-0.0193158			1.35155	1.40628	1.45061	1.3574	4.30066	3.97577		-2.53094		0.627904
10	0	0	-0.05		0.000133344	-0.000822795	-0.0475564			1.57553	1.61908	1.68706	1.53655	5.82186	5.2897		-3.55295		2.38482
11	0	0.02	0		4.15876e-05	0.0195929	-0.0006068			1.21224	1.31748	1.29434	1.26649	3.53461	3.43965		-0.987743		0.440833
12	0	-0.02	0		4.26062e-05	-0.0196365	0.000374314			1.20996	1.33163	1.31045	1.25883	3.50146	3.38007		-1.92065		0.386904
13	0.02	0	0		0.0196132	-1.19766e-05	-0.000181712			1.21643	1.29639	1.3025	1.31319	3.50581	2.88956		-1.42377		0.461941
14	0.02	0.02	0		0.019594	0.0195	-0.000630637			1.22187	1.3296	1.31395	1.32128	3.49081	2.861		-1.03639		0.610028
15	0.02	0.02	0.02		0.0196775	0.0201617	0.0186638			1.10593	1.24396	1.17731	1.22182	2.93119	2.53822		0.274978		1.11457
16	0.02	0.02	-0.02		0.0194747	0.0190364	-0.0193063			1.37335	1.43937	1.48278	1.42665	4.18491	3.15616		-3.40186		1.11255
17	0.03	0.03	-0.03		0.0291413	0.0285249	-0.0289879			1.48346	1.54376	1.60818	1.54729	4.38018	3.04061		-2.81006		1.84656
18	-0.02	0	0		-0.0195339	-4.75093e-05	-0.000467813			1.21741	1.29045	1.29086	1.24895	3.51433	4.22316		-3.79872		0.303724

## Sheet: Fig S3 d
d)	0, 0, 0													-20, 0, 0													0, -20, 0													0, 0, 20
	x position	simulated pressure	x position	measured pressure	y position	simulated pressure	y position	measured pressure	z position	simulated pressure	z position	measured pressure		x position	simulated pressure	x position	measured pressure	y position	simulated pressure	y position	measured pressure	z position	simulated pressure	z position	measured pressure		x position	simulated pressure	x position	measured pressure	y position	simulated pressure	y position	measured pressure	z position	simulated pressure	z position	measured pressure		x position	simulated pressure	x position	measured pressure	y position	simulated pressure	y position	measured pressure	z position	simulated pressure
	[mm]	[kPa]	[mm]	[kPa]	[mm]	[kPa]	[mm]	[kPa]	[mm]	[kPa]	[mm]	[kPa]		[mm]	[kPa]	[mm]	[kPa]	[mm]	[kPa]	[mm]	[kPa]	[mm]	[kPa]	[mm]	[kPa]		[mm]	[kPa]	[mm]	[kPa]	[mm]	[kPa]	[mm]	[kPa]	[mm]	[kPa]	[mm]	[kPa]		[mm]	[kPa]	[mm]	[kPa]	[mm]	[kPa]	[mm]	[kPa]	[mm]	[kPa]
	-5	48.9743	-4.91103	97.1893	-5.99988	15.445	-5.04751	83.9762	-5	89.5358	-4.85703	84.7962		-25	48.9743	-24.5339	44.3283	-5.99988	15.445	-5.04751	83.9762	-5	101.962	-5.46781	121.278		-5	67.6067	-4.95739	96.2401	-25.9999	49.5677	-24.6365	84.1657	-5	126.617	-4.62569	88.1449		-5	91.7946	-4.95187	132.607	-5.99988	33.9096	-4.64267	71.0483	15	27.2228
	-4.9	38.9782	-4.81103	88.6528	-5.88877	27.3906	-4.94751	84.2142	-4.9	97.9547	-4.75703	93.466		-24.9	38.9782	-24.4339	41.0388	-5.88877	27.3906	-4.94751	84.2142	-4.9	109.872	-5.36781	131.142		-4.9	62.3183	-4.85739	89.5862	-25.8888	50.8012	-24.5365	85.24	-4.9	133.528	-4.52569	97.2742		-4.9	89.148	-4.85187	129.653	-5.88877	26.418	-4.54267	81.5115	15.1	33.1384
	-4.8	27.2842	-4.71103	79.8301	-5.77766	40.6294	-4.84751	81.8945	-4.8	106.071	-4.65703	100.759		-24.8	27.2842	-24.3339	34.2761	-5.77766	40.6294	-4.84751	81.8945	-4.8	117.304	-5.26781	139.841		-4.8	54.204	-4.75739	81.6947	-25.7777	53.1443	-24.4365	84.7449	-4.8	139.758	-4.42569	107.207		-4.8	83.1951	-4.75187	123.222	-5.77766	19.0312	-4.44267	87.8967	15.2	41.7951
	-4.7	16.2996	-4.61103	72.9125	-5.66655	54.4065	-4.74751	76.6643	-4.7	114.535	-4.55703	110.092		-24.7	16.2996	-24.2339	26.6523	-5.66655	54.4065	-4.74751	76.6643	-4.7	124.741	-5.16781	148.721		-4.7	43.6537	-4.65739	74.2546	-25.6666	56.952	-24.3365	81.4321	-4.7	145.828	-4.32569	118.14		-4.7	74.0957	-4.65187	113.641	-5.66655	17.4157	-4.34267	90.513	15.3	51.9533
	-4.6	16.8606	-4.51103	70.2618	-5.55544	67.8912	-4.64751	67.2767	-4.6	123.437	-4.45703	120.305		-24.6	16.8606	-24.1339	17.5299	-5.55544	67.8912	-4.64751	67.2767	-4.6	132.523	-5.06781	156.308		-4.6	31.1709	-4.55739	70.6923	-25.5554	62.1035	-24.2365	75.9187	-4.6	152.248	-4.22569	130.69		-4.6	62.3845	-4.55187	103.531	-5.55544	25.6733	-4.24267	89.2275	15.4	63.0911
	-4.5	30.9852	-4.41103	74.1711	-5.44433	80.2306	-4.54751	56.0592	-4.5	131.951	-4.35703	130.909		-24.5	30.9852	-24.0339	13.5242	-5.44433	80.2306	-4.54751	56.0592	-4.5	139.683	-4.96781	163.209		-4.5	17.8448	-4.45739	73.6107	-25.4443	68.0159	-24.1365	67.6938	-4.5	158.106	-4.12569	142.478		-4.5	49.3407	-4.45187	94.8369	-5.44433	38.8528	-4.14267	83.1824	15.5	74.4752
	-4.4	48.3547	-4.31103	83.8772	-5.33322	90.6092	-4.44751	44.4074	-4.4	139.764	-4.25703	142.268		-24.4	48.3547	-23.9339	20.6559	-5.33322	90.6092	-4.44751	44.4074	-4.4	145.622	-4.86781	168.626		-4.4	10.5734	-4.35739	82.6051	-25.3332	73.8354	-24.0365	58.3007	-4.4	163.073	-4.02569	153.986		-4.4	39.0486	-4.35187	89.8939	-5.33322	53.3444	-4.04267	72.6463	15.6	85.5727
	-4.3	66.3411	-4.21103	97.7911	-5.22212	98.3046	-4.34751	34.2229	-4.3	146.843	-4.15703	152.509		-24.3	66.3411	-23.8339	32.5942	-5.22212	98.3046	-4.34751	34.2229	-4.3	151.336	-4.76781	174.078		-4.3	20.6046	-4.25739	95.4958	-25.2221	78.6437	-23.9365	48.0816	-4.3	168.317	-3.92569	166.423		-4.3	39.303	-4.25187	91.7613	-5.22212	67.4678	-3.94267	58.7484	15.7	96.7159
	-4.2	83.6243	-4.11103	109.699	-5.11101	102.739	-4.24751	30.2705	-4.2	153.03	-4.05703	162.577		-24.2	83.6243	-23.7339	45.4809	-5.11101	102.739	-4.24751	30.2705	-4.2	156.41	-4.66781	176.49		-4.2	35.1075	-4.15739	110.786	-25.111	81.5988	-23.8365	36.5454	-4.2	173.596	-3.82569	176.983		-4.2	52.3138	-4.15187	100.107	-5.11101	80.063	-3.84267	41.2203	15.8	107.616
	-4.1	98.8104	-4.01103	125.401	-4.9999	103.527	-4.14751	34.9374	-4.1	157.915	-3.95703	172.426		-24.1	98.8104	-23.6339	58.7316	-4.9999	103.527	-4.14751	34.9374	-4.1	159.932	-4.56781	178.097		-4.1	48.9685	-4.05739	125.211	-24.9999	82.0195	-23.7365	25.3999	-4.1	178.107	-3.72569	187.156		-4.1	71.5062	-4.05187	113.592	-4.9999	90.1596	-3.74267	25.8398	15.9	117.456
	-4	111.978	-3.91103	138.426	-4.88879	100.507	-4.04751	46.3875	-4	162.363	-3.85703	180.768		-24	111.978	-23.5339	70.4044	-4.88879	100.507	-4.04751	46.3875	-4	163.115	-4.46781	179.33		-4	61.2717	-3.95739	138.232	-24.8888	79.4363	-23.6365	17.0658	-4	183.029	-3.62569	196.37		-4	92.8754	-3.95187	127.812	-4.88879	96.9415	-3.64267	14.7465	16	126.885
	-3.9	122.601	-3.81103	148.442	-4.77768	93.7809	-3.94751	58.6884	-3.9	166.345	-3.75703	188.405		-23.9	122.601	-23.4339	79.4898	-4.77768	93.7809	-3.94751	58.6884	-3.9	166.147	-4.36781	179.249		-3.9	71.2722	-3.85739	147.562	-24.7777	73.6233	-23.5365	12.6853	-3.9	188.632	-3.52569	203.729		-3.9	114.112	-3.85187	143.013	-4.77768	99.7853	-3.54267	23.4312	16.1	135.915
	-3.8	128.382	-3.71103	153.466	-4.66657	83.743	-3.84751	70.9716	-3.8	168.909	-3.65703	195.24		-23.8	128.382	-23.3339	83.8533	-4.66657	83.743	-3.84751	70.9716	-3.8	166.743	-4.26781	176.706		-3.8	77.2265	-3.75739	153.017	-24.6666	64.6154	-23.4365	15.1031	-3.8	192.486	-3.42569	210.124		-3.8	131.794	-3.75187	155.328	-4.66657	98.3235	-3.44267	39.4094	16.2	142.307
	-3.7	130.627	-3.61103	154.59	-4.55546	71.1342	-3.74751	79.1115	-3.7	170.552	-3.55703	200.094		-23.7	130.627	-23.2339	85.5911	-4.55546	71.1342	-3.74751	79.1115	-3.7	167.565	-4.16781	174.378		-3.7	79.5842	-3.65739	154.223	-24.5555	52.7145	-23.3365	19.2673	-3.7	197.543	-3.32569	215.725		-3.7	146.145	-3.65187	164.121	-4.55546	92.5156	-3.34267	56.0914	16.3	148.002
	-3.6	129.533	-3.51103	151.422	-4.44435	57.173	-3.64751	85.2057	-3.6	172.717	-3.45703	204.231		-23.6	129.533	-23.1339	83.0995	-4.44435	57.173	-3.64751	85.2057	-3.6	169.206	-4.06781	171.64		-3.6	78.2676	-3.55739	150.426	-24.4444	38.4921	-23.2365	22.7246	-3.6	204.326	-3.22569	219.23		-3.6	156.451	-3.55187	167.344	-4.44435	82.7398	-3.24267	69.3313	16.4	153.234
	-3.5	124.702	-3.41103	144.157	-4.33324	43.9162	-3.54751	86.8578	-3.5	174.667	-3.35703	207.544		-23.5	124.702	-23.0339	76.5151	-4.33324	43.9162	-3.54751	86.8578	-3.5	171.181	-3.96781	168.452		-3.5	73.1669	-3.45739	140.664	-24.3332	22.8523	-23.1365	23.9878	-3.5	212.292	-3.12569	223.085		-3.5	161.381	-3.45187	166.111	-4.33324	69.9437	-3.14267	78.5289	16.5	157.1
	-3.4	117.452	-3.31103	133.292	-4.22214	34.9537	-3.44751	84.8641	-3.4	177.884	-3.25703	210.524		-23.4	117.452	-22.9339	65.7828	-4.22214	34.9537	-3.44751	84.8641	-3.4	174.694	-3.86781	166.382		-3.4	65.1293	-3.35739	130.299	-24.2221	8.24478	-23.0365	23.5678	-3.4	222.356	-3.02569	225.086		-3.4	161.18	-3.35187	158.506	-4.22214	55.9901	-3.04267	82.7455	16.6	160.526
	-3.3	109.626	-3.21103	121.3	-4.11103	34.3346	-3.34751	79.4361	-3.3	183.027	-3.15703	212.036		-23.3	109.626	-22.8339	53.5025	-4.11103	34.3346	-3.34751	79.4361	-3.3	180.627	-3.76781	167.206		-3.3	56.1851	-3.25739	114.573	-24.111	13.0063	-22.9365	22.6927	-3.3	235.176	-2.92569	227.108		-3.3	156.404	-3.25187	145.565	-4.11103	44.4538	-2.94267	80.2153	16.7	164.437
	-3.2	102.882	-3.11103	112.198	-3.99992	40.8551	-3.24751	73.0809	-3.2	189.935	-3.05703	213.669		-23.2	102.882	-22.7339	39.5583	-3.99992	40.8551	-3.24751	73.0809	-3.2	188.389	-3.66781	170.032		-3.2	50.0546	-3.15739	99.3312	-23.9999	27.2142	-22.8365	23.8464	-3.2	249.523	-2.82569	228.484		-3.2	146.778	-3.15187	127.378	-3.99992	40.8775	-2.84267	72.0359	16.8	168.199
	-3.1	100.31	-3.01103	106.396	-3.88881	49.2868	-3.14751	66.3424	-3.1	198.244	-2.95703	216.359		-23.1	100.31	-22.6339	32.1139	-3.88881	49.2868	-3.14751	66.3424	-3.1	198.079	-3.56781	177.01		-3.1	52.7979	-3.05739	87.6401	-23.8888	39.7363	-22.7365	30.1236	-3.1	265.236	-2.72569	230.201		-3.1	134.034	-3.05187	109.422	-3.88881	47.3667	-2.74267	60.0977	16.9	172.335
	-3	105.489	-2.91103	111.035	-3.7777	55.9314	-3.04751	66.3321	-3	209.291	-2.85703	219.442		-23	105.489	-22.5339	43.4451	-3.7777	55.9314	-3.04751	66.3321	-3	211.236	-3.46781	186.503		-3	67.1897	-2.95739	86.2464	-23.7777	49.1456	-22.6365	42.4614	-3	283.8	-2.62569	231.292		-3	122.553	-2.95187	96.8115	-3.7777	58.8142	-2.64267	44.067	17	178.979
	-2.9	118.393	-2.81103	124.605	-3.66659	58.8132	-2.94751	75.1326	-2.9	223.419	-2.75703	223.646		-22.9	118.393	-22.4339	67.6576	-3.66659	58.8132	-2.94751	75.1326	-2.9	227.775	-3.36781	201.917		-2.9	89.1813	-2.85739	94.7461	-23.6666	54.7104	-22.5365	59.0184	-2.9	304.88	-2.52569	236.276		-2.9	116.532	-2.85187	95.03	-3.66659	69.773	-2.54267	35.0107	17.1	188.673
	-2.8	136.279	-2.71103	145.879	-3.55548	56.867	-2.84751	91.509	-2.8	240.578	-2.65703	231.837		-22.8	136.279	-22.3339	92.5285	-3.55548	56.867	-2.84751	91.509	-2.8	247.363	-3.26781	222.727		-2.8	113.935	-2.75739	114.921	-23.5555	56.1766	-22.4365	76.304	-2.8	327.657	-2.42569	242.997		-2.8	119.428	-2.75187	109.163	-3.55548	76.9676	-2.44267	48.5206	17.2	201.573
	-2.7	157.664	-2.61103	166.395	-3.44437	49.6678	-2.74751	113.105	-2.7	261.317	-2.55703	242.874		-22.7	157.664	-22.2339	120.898	-3.44437	49.6678	-2.74751	113.105	-2.7	270.491	-3.16781	247.244		-2.7	140.147	-2.65739	141.234	-23.4444	54.0272	-22.3365	95.3461	-2.7	353.128	-2.32569	252.749		-2.7	133.754	-2.65187	138.884	-3.44437	78.4105	-2.34267	76.295	17.3	219.022
	-2.6	180.094	-2.51103	191.801	-3.33327	37.6377	-2.64751	138.84	-2.6	285.497	-2.45703	255.398		-22.6	180.094	-22.1339	147.849	-3.33327	37.6377	-2.64751	138.84	-2.6	297.006	-3.06781	273.68		-2.6	165.987	-2.55739	168.386	-23.3333	50.1038	-22.2365	113.703	-2.6	381.239	-2.22569	265.746		-2.6	157.003	-2.55187	173.134	-3.33327	72.8689	-2.24267	107.875	17.4	241.245
	-2.5	198.914	-2.41103	214.024	-3.22216	23.9655	-2.54751	164.855	-2.5	311.552	-2.35703	272.734		-22.5	198.914	-22.0339	173.982	-3.22216	23.9655	-2.54751	164.855	-2.5	324.076	-2.96781	305.349		-2.5	187.253	-2.45739	191.5	-23.2222	48.5612	-22.1365	129.366	-2.5	408.023	-2.12569	284.435		-2.5	182.666	-2.45187	204.986	-3.22216	59.7158	-2.14267	139.633	17.5	265.915
	-2.4	214.396	-2.31103	232.146	-3.11105	24.308	-2.44751	186.662	-2.4	339.467	-2.25703	294.443		-22.4	214.396	-21.9339	193.143	-3.11105	24.308	-2.44751	186.662	-2.4	353.747	-2.86781	341.728		-2.4	204.595	-2.35739	209.238	-23.111	54.9756	-22.0365	141.508	-2.4	436.894	-2.02569	305.182		-2.4	208.816	-2.35187	236.491	-3.11105	38.972	-2.04267	176.341	17.6	295.031
	-2.3	225.182	-2.21103	244.136	-2.99994	46.3337	-2.34751	203.522	-2.3	370.172	-2.15703	320.78		-22.3	225.182	-21.8339	206.849	-2.99994	46.3337	-2.34751	203.522	-2.3	385.949	-2.76781	377.301		-2.3	216.821	-2.25739	224.005	-22.9999	71.2437	-21.9365	150.586	-2.3	467.819	-1.92569	332.388		-2.3	232.438	-2.25187	266.366	-2.99994	12.5738	-1.94267	205.335	17.7	328.366
	-2.2	229.078	-2.11103	247.861	-2.88883	76.0695	-2.24751	213.514	-2.2	402.392	-2.05703	348.939		-22.2	229.078	-21.7339	211.96	-2.88883	76.0695	-2.24751	213.514	-2.2	419.466	-2.66781	414.269		-2.2	221.638	-2.15739	231.296	-22.8888	94.6231	-21.8365	153.673	-2.2	499.085	-1.82569	357.687		-2.2	250.171	-2.15187	285.328	-2.88883	26.0873	-1.84267	229.55	17.8	364.698
	-2.1	225.975	-2.01103	244.26	-2.77772	108.383	-2.14751	218.388	-2.1	436.753	-1.95703	380.585		-22.1	225.975	-21.6339	210.482	-2.77772	108.383	-2.14751	218.388	-2.1	454.727	-2.56781	452.62		-2.1	218.968	-2.05739	228.407	-22.7777	121.659	-21.7365	149.681	-2.1	531.541	-1.72569	390.604		-2.1	260.864	-2.05187	295.428	-2.77772	64.8905	-1.74267	244.541	17.9	404.22
	-2	215.618	-1.91103	229.908	-2.66661	140.777	-2.04751	214.635	-2	473.339	-1.85703	412.441		-22	215.618	-21.5339	198.937	-2.66661	140.777	-2.04751	214.635	-2	491.941	-2.46781	493.245		-2	208.477	-1.95739	215.64	-22.6666	149.51	-21.6365	137.959	-2	565.695	-1.62569	423.632		-2	263.34	-1.95187	294.672	-2.66661	107.126	-1.64267	249.303	18	446.984
	-1.9	196.579	-1.81103	205.438	-2.5555	171.101	-1.94751	201.156	-1.9	510.772	-1.75703	451.075		-21.9	196.579	-21.4339	177.941	-2.5555	171.101	-1.94751	201.156	-1.9	528.731	-2.36781	534.917		-1.9	188.277	-1.85739	195.791	-22.5555	175.739	-21.5365	118.902	-1.9	598.619	-1.52569	459.607		-1.9	254.855	-1.85187	281.163	-2.5555	150.025	-1.54267	244.801	18.1	490.659
	-1.8	169.65	-1.71103	172.61	-2.44439	197.263	-1.84751	179.324	-1.8	546.43	-1.65703	489.689		-21.8	169.65	-21.3339	150.54	-2.44439	197.263	-1.84751	179.324	-1.8	564.287	-2.26781	578.307		-1.8	158.641	-1.75739	161.797	-22.4444	198.113	-21.4365	93.9712	-1.8	629.761	-1.42569	498.984		-1.8	234.94	-1.75187	255.548	-2.44439	190.919	-1.44267	225.309	18.2	534.465
	-1.7	139.197	-1.61103	136.39	-2.33329	217.226	-1.74751	150.446	-1.7	583.433	-1.55703	527.865		-21.7	139.197	-21.2339	110.533	-2.33329	217.226	-1.74751	150.446	-1.7	600.925	-2.16781	619.495		-1.7	122.489	-1.65739	114.921	-22.3333	214.547	-21.3365	63.2536	-1.7	661.922	-1.32569	541.663		-1.7	205.891	-1.65187	214.991	-2.33329	227.037	-1.34267	197.02	18.3	580.181
	-1.6	113.127	-1.51103	89.0242	-2.22218	229.081	-1.64751	116.836	-1.6	620.809	-1.45703	569.072		-21.6	113.127	-21.1339	66.2441	-2.22218	229.081	-1.64751	116.836	-1.6	637.824	-2.06781	663.447		-1.6	85.4976	-1.55739	61.3406	-22.2222	223.129	-21.2365	46.8463	-1.6	694.215	-1.22569	582.909		-1.6	170.294	-1.55187	160.445	-2.22218	255.611	-1.24267	157.682	18.4	626.808
	-1.5	108.09	-1.41103	64.1427	-2.11107	231.131	-1.54751	94.0993	-1.5	657.251	-1.35703	608.17		-21.5	108.09	-21.0339	44.8287	-2.11107	231.131	-1.54751	94.0993	-1.5	673.278	-1.96781	703.496		-1.5	69.4222	-1.45739	8.77484	-22.1111	222.182	-21.1365	77.7467	-1.5	724.652	-1.12569	618.337		-1.5	135.739	-1.45187	97.9742	-2.11107	274.006	-1.14267	106.45	18.5	672.257
	-1.4	138.222	-1.31103	100.364	-1.99996	221.983	-1.44751	109.747	-1.4	694.593	-1.25703	651.53		-21.4	138.222	-20.9339	91.174	-1.99996	221.983	-1.44751	109.747	-1.4	709.376	-1.86781	738.402		-1.4	103.158	-1.35739	61.8928	-22	210.332	-21.0365	135.858	-1.4	755.829	-1.02569	660.32		-1.4	122.08	-1.35187	28.7288	-1.99996	279.867	-1.04267	59.9658	18.6	718.688
	-1.3	195.416	-1.21103	171.911	-1.88885	200.633	-1.34751	160.652	-1.3	732.59	-1.15703	691.999		-21.3	195.416	-20.8339	154.266	-1.88885	200.633	-1.34751	160.652	-1.3	746.03	-1.76781	775.597		-1.3	167.262	-1.25739	145.498	-21.8889	186.577	-20.9365	199.872	-1.3	787.691	-0.925686	700.155		-1.3	151.935	-1.25187	55.5835	-1.88885	271.248	-0.94267	82.8243	18.7	765.894
	-1.2	265.168	-1.11103	245.696	-1.77774	166.578	-1.24751	231.436	-1.2	765.132	-1.05703	731.398		-21.2	265.168	-20.7339	236.206	-1.77774	166.578	-1.24751	231.436	-1.2	775.772	-1.66781	809.356		-1.2	242.221	-1.15739	231.527	-21.7777	150.35	-20.8365	283.97	-1.2	812.164	-0.825686	738.311		-1.2	216.498	-1.15187	155.411	-1.77774	246.744	-0.84267	160.297	18.8	806.085
	-1.1	343.133	-1.01103	337.293	-1.66663	120.026	-1.14751	324.083	-1.1	796.719	-0.957028	770.268		-21.1	343.133	-20.6339	324.41	-1.66663	120.026	-1.14751	324.083	-1.1	805.288	-1.56781	843.449		-1.1	323.831	-1.05739	323.584	-21.6666	101.579	-20.7365	368.108	-1.1	836.765	-0.725686	774.056		-1.1	300.186	-1.05187	258.831	-1.66663	205.59	-0.74267	247.233	18.9	845.982
	-1	426.154	-0.911031	428.19	-1.55552	63.1826	-1.04751	409.827	-1	828.382	-0.857028	804.015		-21	426.154	-20.5339	422.57	-1.55552	63.1826	-1.04751	409.827	-1	834.659	-1.46781	871.548		-1	409.67	-0.957394	414.695	-21.5555	40.8691	-20.6365	457.478	-1	861.518	-0.625686	809.247		-1	394.199	-0.951872	358.43	-1.55552	147.773	-0.64267	355.08	19	885.479
	-0.9	508.074	-0.811031	520.8	-1.44441	32.3212	-0.947509	500.359	-0.9	856.498	-0.757028	838.896		-20.9	508.074	-20.4339	513.383	-1.44442	32.3212	-0.947509	500.359	-0.9	860.408	-1.36781	900.604		-0.9	494.076	-0.857394	494.237	-21.4444	32.5634	-20.5365	534.096	-0.9	882.818	-0.525686	841.8		-0.9	490.616	-0.851872	463.635	-1.44442	74.3526	-0.54267	460.513	19.1	920.249
	-0.8	588.966	-0.711031	615.951	-1.33331	101.719	-0.847509	583.279	-0.8	883.452	-0.657028	871.817		-20.8	588.966	-20.3339	596.386	-1.33331	101.719	-0.847509	583.279	-0.8	884.611	-1.26781	923.332		-0.8	577.228	-0.757394	588.479	-21.3333	114.239	-20.4365	620.376	-0.8	902.863	-0.425686	872.998		-0.8	587.788	-0.751872	571.468	-1.33331	21.5441	-0.44267	569.034	19.2	952.653
	-0.7	668.614	-0.611031	691.545	-1.2222	190.436	-0.747509	670.354	-0.7	910.15	-0.557028	901.106		-20.7	668.614	-20.2339	682.365	-1.2222	190.436	-0.747509	670.354	-0.7	908.348	-1.16781	951.781		-0.7	658.967	-0.657394	675.392	-21.2222	204.284	-20.3365	704.32	-0.7	922.837	-0.325686	899.663		-0.7	684.325	-0.651872	675.371	-1.2222	118.249	-0.34267	664.333	19.3	983.956
	-0.6	741.258	-0.511031	770.947	-1.11109	286.449	-0.647509	753.938	-0.6	932.307	-0.457028	925.429		-20.6	741.258	-20.1339	759.131	-1.11109	286.449	-0.647509	753.938	-0.6	926.938	-1.06781	970.272		-0.6	733.596	-0.557394	754.834	-21.1111	300.1	-20.2365	776.444	-0.6	937.942	-0.225686	926.291		-0.6	773.96	-0.551872	770.316	-1.11109	229.059	-0.24267	751.427	19.4	1008.96
	-0.5	804.254	-0.411031	838.163	-0.99998	386.269	-0.547509	831.19	-0.5	948.517	-0.357028	947.239		-20.5	804.254	-20.0339	835.914	-0.99998	386.269	-0.547509	831.19	-0.5	939.957	-0.967813	985.467		-0.5	798.476	-0.457394	827.646	-21	399.068	-20.1365	843.848	-0.5	947.917	-0.125686	946.791		-0.5	853.119	-0.451872	854.676	-0.99998	346.635	-0.14267	837.468	19.5	1027.19
	-0.4	860.578	-0.311031	899.146	-0.888871	486.807	-0.447509	893.896	-0.4	963.98	-0.257028	969.087		-20.4	860.578	-19.9339	898.248	-0.888871	486.807	-0.447509	893.896	-0.4	952.097	-0.867813	998.801		-0.4	856.509	-0.357394	877.868	-20.8889	498.362	-20.0365	895.136	-0.4	957.517	-0.0256857	965.2		-0.4	923.675	-0.351872	920.38	-0.888871	467.037	-0.0426696	913.023	19.6	1043.62
	-0.3	907.214	-0.211031	945.755	-0.777762	584.97	-0.347509	943.379	-0.3	977.216	-0.157028	983.403		-20.3	907.214	-19.8339	939.27	-0.777762	584.97	-0.347509	943.379	-0.3	961.968	-0.767813	1005.44		-0.3	904.657	-0.257394	930.31	-20.7778	595.034	-19.9365	939.173	-0.3	965.36	0.0743143	977.388		-0.3	982.29	-0.251872	984.044	-0.777762	586.21	0.0573304	974.782	19.7	1056.46
	-0.2	938.892	-0.111031	978.474	-0.666653	677.689	-0.247509	979.715	-0.2	985.495	-0.0570281	995.827		-20.2	938.892	-19.7339	979.51	-0.666653	677.689	-0.247509	979.715	-0.2	966.761	-0.667813	1013.85		-0.2	937.587	-0.157394	966.475	-20.6667	686.13	-19.8365	972.354	-0.2	968.632	0.174314	988.169		-0.2	1023.71	-0.151872	1025.87	-0.666653	700.032	0.15733	1020.86	19.8	1062.1
	-0.1	961.085	-0.0110306	1002.38	-0.555544	762.01	-0.147509	1005.86	-0.1	992.874	0.0429719	1005.97		-20.1	961.085	-19.6339	1003.71	-0.555544	762.01	-0.147509	1005.86	-0.1	970.56	-0.567813	1015.68		-0.1	960.786	-0.0573938	992.166	-20.5555	768.794	-19.7365	992.114	-0.1	971.447	0.274314	994.87		-0.1	1052.27	-0.051872	1053.86	-0.555544	804.467	0.25733	1047.44	19.9	1065.69
	0	973.328	0.0889694	1007.92	-0.444435	835.201	-0.0475093	1013.11	0	999.319	0.142972	1009.04		-20	973.328	-19.5339	1013.06	-0.444435	835.201	-0.0475093	1013.11	0	973.328	-0.467813	1012.97		0	973.772	0.0426062	995.245	-20.4444	840.387	-19.6365	994.792	0	973.772	0.374314	996.111		0	1067.2	0.048128	1059.97	-0.444435	895.74	0.35733	1056.63	20	1067.2
	0.1	963.802	0.188969	1003.5	-0.333327	894.86	0.0524907	1009.83	0.1	994.443	0.242972	1010.57		-19.9	963.802	-19.4339	1006.35	-0.333327	894.86	0.0524907	1009.83	0.1	965.096	-0.367813	1008.23		0.1	964.644	0.142606	989.778	-20.3333	898.588	-19.5365	983.699	0.1	965.621	0.474314	993.802		0.1	1056.83	0.148128	1049.89	-0.333327	970.501	0.45733	1049.9	20.1	1055.71
	0.2	944.254	0.288969	981.078	-0.222218	939.009	0.152491	986.473	0.2	988.601	0.342972	1005.29		-19.8	944.254	-19.3339	983.783	-0.222218	939.009	0.152491	986.473	0.2	955.894	-0.267813	1000.22		0.2	945.205	0.242606	965.775	-20.2222	941.489	-19.4365	959.401	0.2	957.038	0.574314	987.542		0.2	1032.66	0.248128	1024	-0.222218	1025.97	0.55733	1023.49	20.2	1042.26
	0.3	915.05	0.388969	948.329	-0.111109	966.171	0.252491	950.266	0.3	981.812	0.442972	997.983		-19.7	915.05	-19.2339	947.478	-0.111109	966.171	0.252491	950.266	0.3	945.745	-0.167813	988.727		0.3	915.829	0.342606	927.788	-20.1111	967.672	-19.3365	920.955	0.3	948.031	0.674314	976.67		0.3	995.24	0.348128	981.416	-0.111109	1060.08	0.65733	978.897	20.3	1026.91
	0.4	870.581	0.488969	902.636	0	975.433	0.352491	894.569	0.4	969.964	0.542972	985.121		-19.6	870.581	-19.1339	899.817	0	975.433	0.352491	894.569	0.4	930.62	-0.0678132	974.102		0.4	870.862	0.442606	880.579	-20	976.265	-19.2365	862.22	0.4	934.535	0.774314	964.051		0.4	940	0.448128	923.54	0	1071.53	0.75733	917.079	20.4	1004.67
	0.5	816.108	0.588969	845.811	0.111109	966.48	0.452491	827.467	0.5	955.777	0.642972	969.728		-19.5	816.108	-19.0339	838.402	0.111109	966.48	0.452491	827.467	0.5	913.318	0.0321868	957.747		0.5	815.633	0.542606	812.682	-19.8889	966.98	-19.1365	798.957	0.5	919.352	0.874314	944.713		0.5	872.11	0.548128	860.669	0.111109	1059.9	0.85733	844.283	20.5	979.129
	0.6	754.557	0.688969	774.002	0.222218	939.611	0.552491	746.89	0.6	940.734	0.742972	950.171		-19.4	754.557	-18.9339	762.354	0.222218	939.611	0.552491	746.89	0.6	895.208	0.132187	936.217		0.6	753.102	0.642606	753.017	-19.7778	940.125	-19.0365	727.884	0.6	903.829	0.974314	924.405		0.6	794.739	0.648128	777.436	0.222218	1025.63	0.95733	746.632	20.6	952.062
	0.7	682.765	0.788969	692.253	0.333327	895.724	0.652491	675.641	0.7	919.578	0.842972	927.378		-19.3	682.765	-18.8339	689.62	0.333327	895.724	0.652491	675.641	0.7	871.779	0.232187	913.485		0.7	680.134	0.742606	671.614	-19.6667	896.589	-18.9365	644.229	0.7	883.391	1.07431	899.713		0.7	705.699	0.748128	687.467	0.333327	970.004	1.05733	646.627	20.7	918.84
	0.8	603.309	0.888969	613.944	0.444435	836.281	0.752491	585.192	0.8	893.688	0.942972	902.53		-19.2	603.309	-18.7339	603.131	0.444435	836.281	0.752491	585.192	0.8	843.54	0.332187	889.427		0.8	599.309	0.842606	584.317	-19.5556	837.812	-18.8365	552.892	0.8	858.395	1.17431	869.921		0.8	608.426	0.848128	578.961	0.444435	895.114	1.15733	547.188	20.8	880.095
	0.9	521.887	0.988969	517.829	0.555544	763.245	0.852491	485.572	0.9	867.384	1.04297	872.884		-19.1	521.887	-18.6339	502.181	0.555544	763.245	0.852491	485.572	0.9	815.014	0.432187	862.576		0.9	516.341	0.942606	493.191	-19.4445	765.719	-18.7365	453.137	0.9	833.459	1.27431	839.091		0.9	509.02	0.948128	473.762	0.555544	803.742	1.25733	445.862	20.9	840.747
	1	438.478	1.08897	417.697	0.666653	679.005	0.952491	385.237	1	839.734	1.14297	842.124		-19	438.478	-18.5339	404.498	0.666653	679.005	0.952491	385.237	1	785.157	0.532187	833.653		1	431.195	1.04261	399.317	-19.3333	682.653	-18.6365	351.694	1	807.435	1.37431	806.29		1	408.397	1.04813	381.137	0.666653	699.25	1.35733	335.772	21	799.648
	1.1	352.696	1.18897	324.023	0.777762	586.28	1.05249	283.232	1.1	808.281	1.24297	807.927		-18.9	352.696	-18.4339	305.635	0.777762	586.28	1.05249	283.232	1.1	752.013	0.632187	803.019		1.1	343.451	1.14261	320.635	-19.2222	591.273	-18.5365	264.536	1.1	778.245	1.47431	772.449		1.1	307.39	1.14813	275.962	0.777762	585.424	1.45733	225.873	21.1	754.734
	1.2	270.171	1.28897	229.825	0.888871	488.007	1.15249	190.921	1.2	776.725	1.34297	772.49		-18.8	270.171	-18.3339	219.86	0.888871	488.007	1.15249	190.921	1.2	718.924	0.732187	772.057		1.2	258.425	1.24261	233.871	-19.1111	494.454	-18.4365	174.977	1.2	749.346	1.57431	736.78		1.2	212.144	1.24813	181.781	0.888871	466.317	1.55733	122.946	21.2	710.016
	1.3	192.773	1.38897	155.62	0.99998	387.229	1.25249	107.918	1.3	744.039	1.44297	735.975		-18.7	192.773	-18.2339	144.313	0.99998	387.229	1.25249	107.918	1.3	685.821	0.832187	741.56		1.3	177.337	1.34261	163.427	-19	395.184	-18.3365	86.1037	1.3	720.703	1.67431	697.651		1.3	127.368	1.34813	100.323	0.99998	346.084	1.65733	28.0533	21.3	665.612
	1.4	122.597	1.48897	81.2853	1.11109	286.984	1.35249	26.9191	1.4	705.635	1.54297	695.347		-18.6	122.597	-18.1339	102.179	1.11109	286.984	1.35249	26.9191	1.4	646.617	0.932187	710.488		1.4	100.773	1.44261	120.292	-18.8889	296.46	-18.2365	24.3735	1.4	685.479	1.77431	657.22		1.4	70.218	1.44813	86.8922	1.11109	228.868	1.75733	45.8052	21.4	615.822
	1.5	73.1355	1.58897	53.6619	1.2222	190.205	1.45249	43.3893	1.5	667.723	1.64297	656.012		-18.5	73.1355	-18.0339	123.077	1.2222	190.205	1.45249	43.3893	1.5	608.273	1.03219	676.904		1.5	36.8872	1.54261	125.756	-18.7778	201.245	-18.1365	71.4999	1.5	651.176	1.87431	615.192		1.5	84.5381	1.54813	126.137	1.2222	118.985	1.85733	114.183	21.5	567.538
	1.6	71.1252	1.68897	95.581	1.33331	99.7187	1.55249	104.568	1.6	630.57	1.74297	613.607		-18.4	71.1252	-17.9339	172.898	1.33331	99.7187	1.55249	104.568	1.6	570.883	1.13219	645.178		1.6	43.9806	1.64261	155.556	-18.6667	112.681	-18.0365	128.132	1.6	617.845	1.97431	573.657		1.6	134.57	1.64813	181.659	1.33331	28.9529	1.95733	174.856	21.6	520.957
	1.7	105.933	1.78897	149.272	1.44441	20.7065	1.65249	152.529	1.7	592.305	1.84297	572.065		-18.3	105.933	-17.8339	222.935	1.44442	20.7065	1.65249	152.529	1.7	532.571	1.23219	612.843		1.7	94.29	1.74261	198.008	-18.5556	38.1894	-17.9365	176.941	1.7	583.142	2.07431	532.413		1.7	182.952	1.74813	230.829	1.44442	77.5793	2.05733	219.668	21.7	474.335
	1.8	145.094	1.88897	188.823	1.55552	57.1967	1.75249	192.142	1.8	554.288	1.94297	531.162		-18.2	145.094	-17.7339	262.674	1.55552	57.1967	1.75249	192.142	1.8	494.965	1.33219	584.608		1.8	139.049	1.84261	235.067	-18.4445	51.4707	-17.8365	217.874	1.8	548.948	2.17431	491.615		1.8	222.043	1.84813	270.159	1.55552	149.501	2.15733	251.199	21.8	429.541
	1.9	178.895	1.98897	225.266	1.66663	116.96	1.85249	220.53	1.9	517.543	2.04297	492.31		-18.1	178.895	-17.6339	300.37	1.66663	116.96	1.85249	220.53	1.9	458.847	1.43219	556.249		1.9	175.212	1.94261	264.898	-18.3334	108.12	-17.7365	248.315	1.9	516.086	2.27431	452.791		1.9	250.236	1.94813	296.279	1.66663	206.674	2.25733	268.236	21.9	387.468
	2	203.716	2.08897	250.877	1.77774	164.599	1.95249	239.395	2	478.982	2.14297	453.438		-18	203.716	-17.5339	323.015	1.77774	164.599	1.95249	239.395	2	422.253	1.53219	527.882		2	201.103	2.04261	283.964	-18.2223	155.523	-17.6365	267.744	2	482.158	2.37431	415.803		2	265.733	2.04813	307.886	1.77774	247.357	2.35733	273.254	22	346.782
	2.1	219.066	2.18897	264.724	1.88885	199.295	2.05249	244.953	2.1	441.235	2.24297	415.541		-17.9	219.066	-17.4339	333.52	1.88885	199.295	2.05249	244.953	2.1	385.995	1.63219	503.826		2.1	216.714	2.14261	292.067	-18.1111	190.909	-17.5365	274.96	2.1	447.763	2.47431	381.786		2.1	269.043	2.14813	308.369	1.88885	271.438	2.45733	267.452	22.1	308.269
	2.2	226.453	2.28897	267.335	1.99996	221.088	2.15249	241.965	2.2	405.741	2.34297	382.223		-17.8	226.453	-17.3339	331.957	1.99996	221.088	2.15249	241.965	2.2	352.197	1.73219	477.15		2.2	223.951	2.24261	291.601	-18	214.028	-17.4365	273.706	2.2	415.469	2.57431	350.775		2.2	262.883	2.24813	298.341	1.99996	279.644	2.55733	249.508	22.2	273.863
	2.3	226.222	2.38897	262.237	2.11107	230.556	2.25249	230.495	2.3	372.45	2.44297	351.899		-17.7	226.222	-17.2339	321.194	2.11107	230.556	2.25249	230.495	2.3	320.722	1.83219	456.367		2.3	223.211	2.34261	280.761	-17.8889	225.364	-17.3365	263.362	2.3	384.861	2.67431	321.087		2.3	248.295	2.34813	277.703	2.11107	273.371	2.65733	225.285	22.3	243.567
	2.4	218.448	2.48897	248.376	2.22218	228.724	2.35249	211.504	2.4	340.767	2.54297	321.525		-17.6	218.448	-17.1339	301.88	2.22218	228.724	2.35249	211.504	2.4	291.271	1.93219	437.186		2.4	214.546	2.44261	262.249	-17.7778	225.902	-17.2365	243.721	2.4	355.288	2.77431	294.477		2.4	226.139	2.44813	248.748	2.22218	254.563	2.75733	195.163	22.4	217.272
	2.5	205.143	2.58897	226.012	2.33329	216.996	2.45249	186.681	2.5	312.024	2.64297	294.9		-17.5	205.143	-17.0339	274.554	2.33329	216.996	2.45249	186.681	2.5	264.977	2.03219	419.467		2.5	200.061	2.54261	237.432	-17.6667	217.02	-17.1365	221.057	2.5	328.269	2.87431	271.951		2.5	199.343	2.54813	217.685	2.33329	225.593	2.85733	160.962	22.5	195.902
	2.6	187.488	2.68897	201.042	2.44439	197.066	2.55249	158.416	2.6	285.35	2.74297	270.875		-17.4	187.488	-16.9339	241.026	2.44439	197.066	2.55249	158.416	2.6	241.948	2.13219	403.417		2.6	180.829	2.64261	213.045	-17.5556	200.416	-17.0365	193.386	2.6	303.856	2.97431	252.94		2.6	170.237	2.64813	184.024	2.44439	189.128	2.95733	122.696	22.6	179.418
	2.7	164.904	2.78897	172.356	2.5555	170.838	2.65249	126.471	2.7	260.779	2.84297	251.651		-17.3	164.904	-16.8339	206.802	2.5555	170.838	2.65249	126.471	2.7	220.343	2.23219	389.04		2.7	155.926	2.74261	181.598	-17.4445	178.028	-16.9365	166.564	2.7	279.229	3.07431	237.787		2.7	139.996	2.74813	151.259	2.5555	148.015	3.05733	84.6909	22.7	165.554
	2.8	141.755	2.88897	144.472	2.66661	140.338	2.75249	95.7585	2.8	239.898	2.94297	234.787		-17.2	141.755	-16.7339	171.006	2.66661	140.338	2.75249	95.7585	2.8	202.643	2.33219	376.839		2.8	129.348	2.84261	154.397	-17.3334	151.977	-16.8365	135.526	2.8	257.757	3.17431	225.483		2.8	115.03	2.84813	123.036	2.66661	105.214	3.15733	48.6428	22.8	155.897
	2.9	120.102	2.98897	120.167	2.77772	107.639	2.85249	66.1887	2.9	222.856	3.04297	222.089		-17.1	120.102	-16.6339	137.033	2.77772	107.639	2.85249	66.1887	2.9	188.835	2.43219	364.896		2.9	102.361	2.94261	130.018	-17.2223	124.534	-16.7365	107.819	2.9	239.438	3.27431	217.422		2.9	100.022	2.94813	111.112	2.77772	64.0222	3.25733	19.6059	22.9	149.617
	3	101.394	3.08897	103.677	2.88883	74.8469	2.95249	37.7323	3	209.044	3.14297	211.765		-17	101.394	-16.5339	110.61	2.88883	74.8469	2.95249	37.7323	3	178.059	2.53219	354.284		3	75.1969	3.04261	116.341	-17.1112	98.1639	-16.6365	86.5288	3	223.326	3.37431	209.526		3	97.0816	3.04813	117.186	2.88883	30.6553	3.35733	13.9491	23	144.889
	3.1	89.3656	3.18897	100.198	2.99994	44.3573	3.05249	15.5817	3.1	198.463	3.24297	203.085		-16.9	89.3656	-16.4339	99.3657	2.99994	44.3573	3.05249	15.5817	3.1	170.396	2.63219	342.849		3.1	50.6658	3.14261	114.711	-17.0001	75.6415	-16.5365	74.0849	3.1	210.033	3.47431	205.208		3.1	105.139	3.14813	131.863	2.99994	28.8189	3.45733	32.629	23.1	141.421
	3.2	86.257	3.28897	107.854	3.11105	21.3538	3.15249	14.0255	3.2	190.71	3.34297	197.063		-16.8	86.257	-16.3339	104.36	3.11105	21.3538	3.15249	14.0255	3.2	165.583	2.73219	332.222		3.2	32.9837	3.24261	122.902	-16.889	60.0213	-16.4365	69.9871	3.2	199.647	3.57431	200.742		3.2	118.661	3.24813	152.159	3.11105	51.0368	3.55733	49.8578	23.2	138.631
	3.3	90.2572	3.38897	118.589	3.22216	22.9343	3.25249	26.2919	3.3	184.326	3.44297	192.211		-16.7	90.2572	-16.2339	118.055	3.22216	22.9343	3.25249	26.2919	3.3	161.729	2.83219	321.72		3.3	29.1582	3.34261	136.894	-16.7778	53.2512	-16.3365	71.7505	3.3	190.573	3.67431	197.781		3.3	131.573	3.34813	170.866	3.22216	70.8688	3.65733	59.9555	23.3	134.728
	3.4	98.0377	3.48897	132.201	3.33327	38.6333	3.35249	37.7855	3.4	179.534	3.54297	187.408		-16.6	98.0377	-16.1339	136.489	3.33327	38.6333	3.35249	37.7855	3.4	158.562	2.93219	310.867		3.4	37.7795	3.44261	150.68	-16.6667	53.4123	-16.2365	75.0829	3.4	182.731	3.77431	193.718		3.4	140.88	3.44813	183.943	3.33327	83.9894	3.75733	65.5813	23.4	129.549
	3.5	106.865	3.58897	142.928	3.44437	51.9004	3.45249	45.5631	3.5	176.484	3.64297	183.869		-16.5	106.865	-16.0339	153.245	3.44437	51.9004	3.45249	45.5631	3.5	156.614	3.03219	299.27		3.5	48.7586	3.54261	162.838	-16.5556	55.7748	-16.1365	77.4769	3.5	176.969	3.87431	189.563		3.5	145.986	3.54813	191.552	3.44437	89.8143	3.85733	65.7603	23.5	123.854
	3.6	114.246	3.68897	151.615	3.55548	60.181	3.55249	48.2211	3.6	174.444	3.74297	179.438		-16.4	114.246	-15.9339	165.192	3.55548	60.181	3.55249	48.2211	3.6	155.005	3.13219	286.922		3.6	57.5524	3.64261	169.28	-16.4445	56.6195	-16.0365	77.3075	3.6	172.461	3.97431	185.15		3.6	146.031	3.64813	192.599	3.55548	88.7826	3.95733	61.2117	23.6	117.143
	3.7	118.534	3.78897	153.736	3.66659	63.2432	3.65249	46.6899	3.7	171.826	3.84297	175.125		-16.3	118.534	-15.8339	171.34	3.66659	63.2432	3.65249	46.6899	3.7	152.697	3.23219	274.43		3.7	62.9155	3.74261	171.505	-16.3334	54.1756	-15.9365	73.7656	3.7	168.279	4.07431	179.19		3.7	140.57	3.74813	187.377	3.66659	82.006	4.05733	53.3453	23.7	109.052
	3.8	119.711	3.88897	152.174	3.7777	61.6042	3.75249	42.2209	3.8	169.465	3.94297	170.47		-16.2	119.711	-15.7339	171.998	3.7777	61.6042	3.75249	42.2209	3.8	150.363	3.33219	263.514		3.8	64.5906	3.84261	168.493	-16.2223	47.9741	-15.8365	65.9174	3.8	164.82	4.17431	173.319		3.8	130.507	3.84813	174.797	3.7777	71.2611	4.15733	44.2707	23.8	100.37
	3.9	117.408	3.98897	145.045	3.88881	56.3838	3.85249	35.0451	3.9	165.974	4.04297	164.454		-16.1	117.408	-15.6339	166.561	3.88881	56.3838	3.85249	35.0451	3.9	147.562	3.43219	250.992		3.9	62.6514	3.94261	159.254	-16.1112	38.3428	-15.7365	54.6689	3.9	161.554	4.27431	164.905		3.9	116.297	3.94813	158.082	3.88881	59.2213	4.25733	38.4878	23.9	91.0895
	4	110.273	4.08897	133.377	3.99992	49.4679	3.95249	29.3532	4	160.792	4.14297	157.906		-16	110.273	-15.5339	155.214	3.99992	49.4679	3.95249	29.3532	4	142.121	3.53219	237.212		4	56.7754	4.04261	145.949	-16.0001	26.3284	-15.6365	40.3306	4	155.964	4.37431	156.993		4	97.3886	4.04813	140.857	3.99992	49.9124	4.35733	37.9455	24	80.3307
	4.1	100.308	4.18897	117.99	4.11103	43.8353	4.05249	29.7118	4.1	154.976	4.24297	152.064		-15.9	100.308	-15.4339	139.468	4.11103	43.8353	4.05249	29.7118	4.1	136.204	3.63219	224.908		4.1	48.5429	4.14261	130.857	-15.889	15.0503	-15.5365	25.4601	4.1	150.244	4.47431	148.45		4.1	76.5199	4.14813	118.445	4.11103	48.0113	4.45733	45.34	24.1	69.6419
	4.2	87.9358	4.28897	100.42	4.22214	43.1548	4.15249	36.2879	4.2	148.598	4.34297	144.688		-15.8	87.9358	-15.3339	123.11	4.22214	43.1548	4.15249	36.2879	4.2	129.709	3.73219	211.256		4.2	38.8892	4.24261	111.286	-15.7779	16.0452	-15.4365	10.2775	4.2	144.223	4.57431	138.891		4.2	54.7069	4.24813	97.8013	4.22214	54.507	4.55733	56.6889	24.2	59.1666
	4.3	72.9789	4.38897	84.8479	4.33324	49.0028	4.25249	47.927	4.3	140.818	4.44297	137.893		-15.7	72.9789	-15.2339	102.21	4.33324	49.0028	4.25249	47.927	4.3	121.781	3.83219	198.21		4.3	29.0933	4.34261	92.5263	-15.6668	29.2991	-15.3365	9.93865	4.3	137.201	4.67431	128.616		4.3	32.7738	4.34813	83.2331	4.33324	65.4404	4.65733	69.5069	24.3	49.2481
	4.4	56.574	4.48897	69.8024	4.44435	59.277	4.35249	62.2079	4.4	132.102	4.54297	132.527		-15.6	56.574	-15.1339	82.4445	4.44435	59.277	4.35249	62.2079	4.4	113.249	3.93219	186.305		4.4	22.6037	4.44261	75.5581	-15.5556	44.427	-15.2365	26.2227	4.4	129.937	4.77431	119.239		4.4	15.6373	4.44813	79.0641	4.44435	76.6923	4.75733	79.7796	24.4	40.6133
	4.5	39.528	4.58897	61.3981	4.55546	70.9221	4.45249	75.5604	4.5	122.68	4.64297	126.118		-15.5	39.528	-15.0339	64.8798	4.55546	70.9221	4.45249	75.5604	4.5	104.485	4.03219	173.326		4.5	24.0174	4.54261	67.1429	-15.4445	58.6326	-15.1365	41.4439	4.5	122.736	4.87431	110.741		4.5	20.2535	4.54813	86.0359	4.55546	85.8183	4.85733	87.6609	24.5	34.0511
	4.6	22.2115	4.68897	62.5159	4.66657	81.7264	4.55249	87.3242	4.6	112.603	4.74297	120.39		-15.4	22.2115	-14.9339	54.259	4.66657	81.7264	4.55249	87.3242	4.6	94.9006	4.13219	165.464		4.6	32.0635	4.64261	68.5082	-15.3334	70.8269	-15.0365	55.584	4.6	114.965	4.97431	102.339		4.6	36.5359	4.64813	98.0935	4.66657	91.5578	4.95733	92.157	24.6	30.711
	4.7	5.86026	4.78897	70.6903	4.77768	90.3075	4.65249	95.8321	4.7	102.201	4.84297	115.976		-15.3	5.86026	-14.8339	54.1286	4.77768	90.3075	4.65249	95.8321	4.7	85.1139	4.23219	153.339		4.7	42.1126	4.74261	78.5297	-15.2223	80.373	-14.9365	66.6438	4.7	107.059	5.07431	95.192		4.7	51.8341	4.74813	114.281	4.77768	93.3623	5.05733	92.9152	24.7	31.281
	4.8	10.25	4.88897	84.7238	4.88879	95.8453	4.75249	102.27	4.8	92.2713	4.94297	111.825		-15.2	10.25	-14.7339	61.865	4.88879	95.8453	4.75249	102.27	4.8	75.8355	4.33219	145.16		4.8	51.8924	4.84261	92.8059	-15.1112	86.9073	-14.8365	75.4214	4.8	99.6777	5.17431	87.8036		4.8	64.3449	4.84813	130.97	4.88879	91.1554	5.15733	88.982	24.8	34.9842
	4.9	23.6226	4.98897	99.9307	4.9999	97.9313	4.85249	105.021	4.9	82.7429	5.04297	108.524		-15.1	23.6226	-14.6339	74.3923	4.9999	97.9313	4.85249	105.021	4.9	66.9287	4.43219	138.011		4.9	60.3123	4.94261	107.808	-15.0001	90.2985	-14.7365	80.859	4.9	92.533	5.27431	84.6869		4.9	73.6784	4.94813	143.381	4.9999	85.1995	5.25733	82.396	24.9	40.455
	5	35.1742	5.08897	113.809	5.11101	96.4935	4.95249	104.208	5	73.1429	5.14297	107.349		-15	35.1742	-14.5339	86.3203	5.11101	96.4935	4.95249	104.208	5	58.2687	4.53219	130.974		5	66.7216	5.04261	121.31	-14.889	90.629	-14.6365	82.1657	5	85.4043	5.37431	81.1844		5	79.7223	5.04813	151.156	5.11101	75.9994	5.35733	72.6682	25	46.4097
					5.22212	91.7487												5.22212	91.7487												-14.7779	88.1763												5.22212	64.2229
					5.33322	84.1602												5.33322	84.1602												-14.6668	83.3938												5.33322	50.6292
					5.44433	74.3932												5.44433	74.3932												-14.5557	76.8903												5.44433	36.0081
					5.55544	63.2652												5.55544	63.2652												-14.4446	69.4114												5.55544	21.1357
					5.66655	51.6914												5.66655	51.6914												-14.3334	61.815												5.66655	6.8228
					5.77766	40.6226												5.77766	40.6226												-14.2223	55.0168												5.77766	7.03742
					5.88877	30.953												5.88877	30.953												-14.1112	49.8531												5.88877	18.7397
					5.99988	23.3351												5.99988	23.3351												-14.0001	46.8192												5.99988	28.5571
[truncated: 14 more columns]

## Sheet: Fig S4
c)	Baseline: outside bore			Inside bore, no imaging			Inside bore, during BOLD imaging			Passive listening during BOLD imaging
	Time	Hydrophone signal voltage		Time	Hydrophone signal voltage		Time	Hydrophone signal voltage		Time	Hydrophone signal voltage
	[us]	[V]		[us]	[V]		[us]	[V]		[s]	[V]
	50	-0.0025704		48.38	0.00792964		50	-0.00212543		0	0.002
	50.02	-0.0025704		48.4	0.00108589		50.02	-0.00207855		4e-06	-0.002
	50.04	-0.0025704		48.42	-0.00130474		50.04	0.00424958		8e-06	0.006
	50.06	-0.0025704		48.44	0.00610151		50.06	-0.00137543		1.2e-05	0.008
	50.08	-0.0025704		48.46	0.000101513		50.08	0.00204645		1.6e-05	0.002
	50.1	-0.0025704		48.48	-0.00158599		50.1	0.00424958		2e-05	0.002
	50.12	-0.0025704		48.5	0.00544526		50.12	-0.00100043		2.4e-05	0
	50.14	-0.0025704		48.52	0.00516401		50.14	-0.00231293		2.8e-05	0
	50.16	0.0094296		48.54	0.000289013		50.16	0.00312458		3.2e-05	0
	50.18	-0.0025704		48.56	-0.000273488		50.18	0.0028902		3.6e-05	0
	50.2	0.0094296		48.58	0.000992138		50.2	-0.0040473		4e-05	0.008
	50.22	0.0094296		48.6	0.00263276		50.22	0.00462458		4.4e-05	-0.002
	50.24	-0.0025704		48.62	0.00469526		50.24	0.00223395		4.8e-05	0
	50.26	0.0094296		48.64	-0.00683599		50.26	0.000499575		5.2e-05	-0.002
	50.28	-0.0025704		48.66	-0.00139849		50.28	-0.000437925		5.6e-05	0.002
	50.3	-0.0025704		48.68	-0.000601613		50.3	-0.0049848		6e-05	0
	50.32	-0.0025704		48.7	0.00132026		50.32	-0.0019848		6.4e-05	0.002
	50.34	-0.0025704		48.72	0.00286714		50.34	-0.00512543		6.8e-05	0
	50.36	-0.0025704		48.74	-0.000460988		50.36	-0.0049848		7.2e-05	-0.002
	50.38	-0.0025704		48.76	0.00783589		50.38	-0.00165668		7.6e-05	0
	50.4	0.0094296		48.78	0.00146089		50.4	-0.00278168		8e-05	-0.004
	50.42	0.0094296		48.8	-0.00125786		50.42	-0.00770355		8.4e-05	-0.004
	50.44	-0.0025704		48.82	-3.91125e-05		50.44	-0.00175043		8.8e-05	-0.004
	50.46	-0.0025704		48.84	-0.000414113		50.46	-0.00784418		9.2e-05	0.002
	50.48	-0.0025704		48.86	0.00235151		50.48	-0.00807855		9.6e-05	-0.004
	50.5	0.0094296		48.88	0.00413276		50.5	0.000218325		0.0001	-0.004
	50.52	0.0094296		48.9	-0.00303911		50.52	-0.00803168		0.000104	-0.002
	50.54	0.0094296		48.92	-0.000789113		50.54	-0.00212543		0.000108	0
	50.56	0.0214296		48.94	-0.00196099		50.56	-0.0019848		0.000112	-0.002
	50.58	-0.0025704		48.96	0.00291401		50.58	-0.0057348		0.000116	-0.002
	50.6	-0.0025704		48.98	0.00483589		50.6	-0.00751605		0.00012	0.002
	50.62	0.0094296		49	-0.000460988		50.62	-0.00432855		0.000124	0
	50.64	-0.0025704		49.02	-0.00538286		50.64	-0.0091098		0.000128	0.002
	50.66	0.0094296		49.04	-0.00908599		50.66	-0.00957855		0.000132	0.008
	50.68	-0.0025704		49.06	-0.000882863		50.68	-0.00807855		0.000136	0
	50.7	-0.0025704		49.08	-0.000882863		50.7	-0.00625043		0.00014	-0.006
	50.72	-0.0025704		49.1	0.00553901		50.72	-0.0066723		0.000144	0.004
	50.74	0.0094296		49.12	0.00535151		50.74	-0.00175043		0.000148	-0.004
	50.76	-0.0025704		49.14	0.00591401		50.76	-0.00207855		0.000152	0.002
	50.78	0.0094296		49.16	-0.000367238		50.78	-0.00676605		0.000156	-0.004
	50.8	-0.0145704		49.18	-0.00135161		50.8	-0.00118793		0.00016	-0.006
	50.82	-0.0025704		49.2	-0.00121099		50.82	-0.00840668		0.000164	0
	50.84	-0.0025704		49.22	0.00347651		50.84	-0.00737543		0.000168	-0.002
	50.86	0.0094296		49.24	-0.00121099		50.86	0.000312075		0.000172	0.002
	50.88	-0.0025704		49.26	0.00516401		50.88	0.00171833		0.000176	0.008
	50.9	-0.0025704		49.28	0.00821089		50.9	-0.00175043		0.00018	0.004
	50.92	-0.0025704		49.3	-0.00383599		50.92	-0.0139379		0.000184	0.004
	50.94	0.0094296		49.32	0.00760151		50.94	-0.000344175		0.000188	0.004
	50.96	-0.0025704		49.34	-0.00121099		50.96	-0.00184418		0.000192	-0.008
	50.98	0.0094296		49.36	0.000335888		50.98	-0.0079848		0.000196	-0.002
	51	0.0094296		49.38	0.00942964		51	-0.00732855		0.0002	0
	51.02	-0.0025704		49.4	0.00183589		51.02	-0.00807855		0.000204	0.002
	51.04	-0.0025704		49.42	0.00132026		51.04	0.00368708		0.000208	0
	51.06	0.0094296		49.44	-0.000742238		51.06	0.00692145		0.000212	0.002
	51.08	0.0094296		49.46	0.00146089		51.08	-0.00770355		0.000216	0.006
	51.1	-0.0025704		49.48	0.00474214		51.1	-0.0096723		0.00022	0.004
	51.12	-0.0025704		49.5	0.000195263		51.12	-0.00826605		0.000224	0.002
	51.14	-0.0025704		49.52	0.00357026		51.14	-0.0096723		0.000228	0.004
	51.16	0.0094296		49.54	-0.00257036		51.16	-0.0051723		0.000232	0
	51.18	0.0094296		49.56	0.00371089		51.18	-0.00793793		0.000236	0.002
	51.2	0.0094296		49.58	0.00141401		51.2	-0.00807855		0.00024	0
	51.22	-0.0025704		49.6	0.00328901		51.22	-0.00962543		0.000244	0.008
	51.24	-0.0025704		49.62	-0.00688286		51.24	0.00537458		0.000248	-0.002
	51.26	-0.0025704		49.64	0.000804638		51.26	-0.00864105		0.000252	0
	51.28	-0.0025704		49.66	0.00249214		51.28	-0.00676605		0.000256	0.004
	51.3	-0.0025704		49.68	0.00267964		51.3	-0.0079848		0.00026	0.002
	51.32	-0.0025704		49.7	0.00516401		51.32	-0.0016098		0.000264	0
	51.34	0.0094296		49.72	0.010039		51.34	-0.00151605		0.000268	0.002
	51.36	0.0094296		49.74	-0.000554738		51.36	-0.00512543		0.000272	0
	51.38	0.0094296		49.76	0.00150776		51.38	-0.00184418		0.000276	0.008
	51.4	-0.0025704		49.78	0.00488276		51.4	-0.000625425		0.00028	0.002
	51.42	0.0094296		49.8	0.00408589		51.42	-0.00287543		0.000284	0
	51.44	-0.0025704		49.82	0.00216401		51.44	-0.00475043		0.000288	-0.006
	51.46	-0.0025704		49.84	-3.91125e-05		51.46	-0.00325043		0.000292	0
	51.48	-0.0025704		49.86	0.00403901		51.48	0.00542145		0.000296	0.004
	51.5	0.0094296		49.88	0.00342964		51.5	-0.00315668		0.0003	-0.004
	51.52	-0.0145704		49.9	0.00403901		51.52	-0.00100043		0.000304	-0.004
	51.54	-0.0025704		49.92	0.00558589		51.54	-0.00203168		0.000308	-0.004
	51.56	0.0094296		49.94	-0.00172661		51.56	0.00424958		0.000312	0.002
	51.58	0.0094296		49.96	0.0112109		51.58	-0.0130004		0.000316	0.002
	51.6	-0.0025704		49.98	0.00483589		51.6	-0.000156675		0.00032	0.002
	51.62	-0.0025704		50	0.00324214		51.62	-0.00428168		0.000324	0
	51.64	-0.0025704		50.02	0.00202339		51.64	-0.00175043		0.000328	0.004
	51.66	-0.0025704		50.04	-0.00121099		51.66	-0.00057855		0.000332	0.004
	51.68	-0.0025704		50.06	0.00188276		51.68	-0.00100043		0.000336	0.002
	51.7	-0.0025704		50.08	-0.000320363		51.7	0.00092145		0.00034	-0.004
	51.72	0.0094296		50.1	0.00342964		51.72	-0.00193793		0.000344	0.002
	51.74	-0.0025704		50.12	-0.00603911		51.74	-0.00803168		0.000348	-0.002
	51.76	0.0094296		50.14	0.00310151		51.76	-0.00170355		0.000352	0
	51.78	-0.0025704		50.16	0.00647651		51.78	-0.00203168		0.000356	0.004
	51.8	-0.0025704		50.18	0.00399214		51.8	0.00481208		0.00036	0.002
	51.82	0.0094296		50.2	-0.00111724		51.82	-0.00475043		0.000364	-0.004
	51.84	-0.0025704		50.22	0.000289013		51.84	-0.00156293		0.000368	0
	51.86	-0.0025704		50.24	0.00596089		51.86	0.00654645		0.000372	0.002
	51.88	0.0214296		50.26	0.0163671		51.88	-0.00118793		0.000376	-0.004
	51.9	-0.0025704		50.28	0.00178901		51.9	-0.00751605		0.00038	0.002
	51.92	-0.0025704		50.3	0.00117964		51.92	-0.00212543		0.000384	-0.004
	51.94	-0.0025704		50.32	0.0116328		51.94	0.00424958		0.000388	-0.004
	51.96	0.0094296		50.34	0.00633589		51.96	-0.0036723		0.000392	0
	51.98	-0.0025704		50.36	-0.000976613		51.98	-0.00671918		0.000396	-0.002
	52	-0.0025704		50.38	-0.0110547		52	0.00917145		0.0004	-0.006
	52.02	-0.0025704		50.4	-0.00116411		52.02	-0.00207855		0.000404	0
	52.04	0.0094296		50.42	0.00460151		52.04	-0.00203168		0.000408	0.002
	52.06	0.0094296		50.44	-0.000414113		52.06	-0.000625425		0.000412	0
	52.08	-0.0025704		50.46	0.000289013		52.08	0.00265583		0.000416	0.002
	52.1	0.0094296		50.48	-0.00303911		52.1	0.0103902		0.00042	-0.002
	52.12	0.0214296		50.5	0.00792964		52.12	0.00410895		0.000424	0.006
	52.14	0.0094296		50.52	0.00938276		52.14	-0.00221918		0.000428	-0.002
	52.16	-0.0025704		50.54	0.000148388		52.16	0.00167145		0.000432	-0.002
	52.18	0.0094296		50.56	0.00821089		52.18	-0.00212543		0.000436	0.002
	52.2	-0.0025704		50.58	-0.00275786		52.2	-0.00184418		0.00044	-0.002
	52.22	-0.0025704		50.6	-0.00275786		52.22	-0.00203168		0.000444	0.002
	52.24	0.0094296		50.62	-0.00182036		52.24	-0.00095355		0.000448	0.002
	52.26	0.0094296		50.64	0.00478901		52.26	0.0051402		0.000452	0
	52.28	-0.0025704		50.66	-0.00125786		52.28	0.000968325		0.000456	0
	52.3	0.0214296		50.68	-0.00716411		52.3	-0.0019848		0.00046	0.002
	52.32	-0.0025704		50.7	0.00563276		52.32	-0.0008598		0.000464	-0.002
	52.34	-0.0025704		50.72	0.0153359		52.34	-0.00165668		0.000468	-0.006
	52.36	-0.0025704		50.74	0.00277339		52.36	-0.0110317		0.000472	-0.004
	52.38	-0.0025704		50.76	0.00558589		52.38	0.0015777		0.000476	0.002
	52.4	0.0214296		50.78	0.000757763		52.4	-0.0021723		0.00048	0
	52.42	0.0094296		50.8	-0.00111724		52.42	-0.00189105		0.000484	0
	52.44	0.0094296		50.82	-0.000976613		52.44	-0.00357855		0.000488	-0.004
	52.46	0.0094296		50.84	0.00258589		52.46	-0.00203168		0.000492	-0.004
	52.48	-0.0025704		50.86	-0.00547661		52.48	-0.00193793		0.000496	-0.002
	52.5	0.0094296		50.88	-0.00397661		52.5	0.000874575		0.0005	-0.002
	52.52	0.0094296		50.9	0.000335888		52.52	-6.2925e-05		0.000504	-0.002
	52.54	0.0094296		50.92	0.00816401		52.54	0.00260895		0.000508	0
	52.56	0.0094296		50.94	0.000992138		52.56	-0.00184418		0.000512	-0.002
	52.58	-0.0025704		50.96	0.00141401		52.58	-0.00221918		0.000516	-0.004
	52.6	0.0094296		50.98	-0.00322661		52.6	-0.0046098		0.00052	-0.004
	52.62	0.0094296		51	-0.00421099		52.62	0.00312458		0.000524	0.006
	52.64	-0.0025704		51.02	-0.00167974		52.64	-0.0014223		0.000528	-0.002
	52.66	0.0094296		51.04	-0.00350786		52.66	-0.00282855		0.000532	-0.006
	52.68	-0.0025704		51.06	-0.00191411		52.68	-0.00432855		0.000536	0
	52.7	-0.0025704		51.08	0.00225776		52.7	0.00921833		0.00054	0
	52.72	0.0094296		51.1	-0.00121099		52.72	-0.00414105		0.000544	0
	52.74	0.0094296		51.12	0.00385151		52.74	-0.00207855		0.000548	-0.002
	52.76	0.0094296		51.14	-0.00458599		52.76	-0.00812543		0.000552	0
	52.78	0.0094296		51.16	0.00117964		52.78	0.000874575		0.000556	0
	52.8	-0.0025704		51.18	-0.000789113		52.8	-0.00114105		0.00056	0
	52.82	0.0214296		51.2	5.46375e-05		52.82	0.0057027		0.000564	-0.006
	52.84	0.0094296		51.22	-8.59875e-05		52.84	-0.00114105		0.000568	-0.004
	52.86	-0.0025704		51.24	-0.000648488		52.86	0.000968325		0.000572	-0.008
	52.88	0.0094296		51.26	0.00263276		52.88	-0.00193793		0.000576	-0.002
	52.9	-0.0025704		51.28	0.00610151		52.9	-0.0038598		0.00058	0.002
	52.92	-0.0025704		51.3	-0.00257036		52.92	-0.0066723		0.000584	-0.002
	52.94	0.0094296		51.32	-0.00608599		52.94	0.00317145		0.000588	-0.002
	52.96	0.0094296		51.34	-0.00116411		52.96	0.000124575		0.000592	0
	52.98	0.0094296		51.36	-0.00125786		52.98	-0.0016098		0.000596	0.002
	53	0.0214296		51.38	-0.00444536		53	0.00368708		0.0006	0.004
	53.02	-0.0025704		51.4	0.00188276		53.02	0.00396833		0.000604	-0.004
	53.04	-0.0025704		51.42	0.00221089		53.04	-0.0072348		0.000608	-0.002
	53.06	-0.0025704		51.44	-0.000554738		53.06	0.00424958		0.000612	-0.002
	53.08	0.0094296		51.46	7.76251e-06		53.08	-0.00212543		0.000616	-0.006
	53.1	-0.0025704		51.48	-0.00378911		53.1	0.00260895		0.00062	-0.004
	53.12	0.0094296		51.5	-0.00711724		53.12	-0.000625425		0.000624	-0.006
	53.14	-0.0025704		51.52	-0.000648488		53.14	0.000874575		0.000628	0
	53.16	0.0094296		51.54	-0.00271099		53.16	0.00190583		0.000632	-0.006
	53.18	-0.0025704		51.56	-0.00107036		53.18	-0.00184418		0.000636	0
	53.2	-0.0025704		51.58	0.00253901		53.2	0.0060777		0.00064	-0.002
	53.22	-0.0025704		51.6	0.0108359		53.22	0.00124958		0.000644	-0.002
	53.24	-0.0145704		51.62	0.00413276		53.24	-0.00353168		0.000648	0.002
	53.26	0.0094296		51.64	-0.00121099		53.26	0.00115583		0.000652	0.006
	53.28	-0.0025704		51.66	-0.00674224		53.28	-0.00189105		0.000656	0.004
	53.3	-0.0025704		51.68	0.016789		53.3	-0.00193793		0.00066	0.002
	53.32	-0.0025704		51.7	0.000945263		53.32	0.00556208		0.000664	0.004
	53.34	0.0094296		51.72	-0.00125786		53.34	-6.2925e-05		0.000668	0.002
	53.36	0.0094296		51.74	0.00108589		53.36	0.0012027		0.000672	0.002
	53.38	-0.0025704		51.76	0.00235151		53.38	0.00387458		0.000676	0.008
	53.4	0.0094296		51.78	0.00272651		53.4	0.00467145		0.00068	0
	53.42	0.0094296		51.8	0.00966401		53.42	-0.00137543		0.000684	0.004
	53.44	-0.0025704		51.82	-0.00158599		53.44	0.0038277		0.000688	0
	53.46	-0.0025704		51.84	0.00624214		53.46	-0.00193793		0.000692	-0.002
	53.48	-0.0025704		51.86	-0.00107036		53.48	0.00406208		0.000696	-0.006
	53.5	0.0094296		51.88	-0.00425786		53.5	-0.0027348		0.0007	-0.004
	53.52	-0.0025704		51.9	-0.00177349		53.52	0.0032652		0.000704	-0.006
	53.54	-0.0025704		51.92	-0.00116411		53.54	-0.0008598		0.000708	-0.004
	53.56	-0.0025704		51.94	-0.00402349		53.56	-0.00095355		0.000712	0.002
	53.58	0.0214296		51.96	0.00211714		53.58	-0.00193793		0.000716	-0.004
	53.6	0.0094296		51.98	-0.00135161		53.6	-0.00428168		0.00072	0.002
	53.62	-0.0025704		52	-0.000460988		53.62	-0.00287543		0.000724	0.004
	53.64	0.0094296		52.02	0.00328901		53.64	-0.000250425		0.000728	0
	53.66	-0.0025704		52.04	-0.00111724		53.66	-0.00170355		0.000732	0.01
	53.68	-0.0025704		52.06	0.0105546		53.68	-0.0010473		0.000736	-0.002
	53.7	-0.0025704		52.08	-0.00149224		53.7	0.00410895		0.00074	0.002
	53.72	-0.0025704		52.1	0.00563276		53.72	3.0825e-05		0.000744	-0.002
	53.74	-0.0025704		52.12	0.00755464		53.74	-0.00831293		0.000748	0
	53.76	0.0094296		52.14	0.00192964		53.76	0.0042027		0.000752	0
	53.78	0.0214296		52.16	0.00432026		53.78	0.00903083		0.000756	-0.002
	53.8	0.0214296		52.18	-0.000132863		53.8	0.00410895		0.00076	0.004
	53.82	-0.0025704		52.2	0.00267964		53.82	-0.00212543		0.000764	-0.006
	53.84	-0.0025704		52.22	0.000851513		53.84	0.000593325		0.000768	0
	53.86	-0.0025704		52.24	0.00221089		53.86	-0.00212543		0.000772	-0.006
	53.88	-0.0025704		52.26	-0.00341411		53.88	-0.00226605		0.000776	0
	53.9	0.0094296		52.28	-0.00721099		53.9	0.00429645		0.00078	-0.004
	53.92	0.0094296		52.3	0.00792964		53.92	-0.00507855		0.000784	-0.002
	53.94	-0.0025704		52.32	0.00197651		53.94	-0.00221918		0.000788	0
	53.96	-0.0025704		52.34	0.00478901		53.96	-0.00146918		0.000792	-0.004
	53.98	-0.0025704		52.36	-0.00111724		53.98	0.00396833		0.000796	0.002
	54	-0.0025704		52.38	0.00647651		54	0.00218708		0.0008	0
	54.02	-0.0025704		52.4	-0.00177349		54.02	-0.00357855		0.000804	0
	54.04	-0.0025704		52.42	0.00858589		54.04	-0.000250425		0.000808	0
	54.06	0.0094296		52.44	0.00530464		54.06	-0.00657855		0.000812	0
	54.08	-0.0025704		52.46	0.00221089		54.08	-0.0085473		0.000816	0.002
	54.1	-0.0145704		52.48	-0.00669536		54.1	-0.00212543		0.00082	0.008
	54.12	0.0094296		52.5	0.00146089		54.12	-0.00240668		0.000824	0.002
	54.14	-0.0025704		52.52	0.00497651		54.14	0.0002652		0.000828	0.002
	54.16	-0.0025704		52.54	0.00600776		54.16	-0.00170355		0.000832	-0.002
	54.18	0.0094296		52.56	5.46375e-05		54.18	-0.0012348		0.000836	0
	54.2	0.0094296		52.58	0.000101513		54.2	-0.0145004		0.00084	-0.002
	54.22	-0.0025704		52.6	-0.00444536		54.22	-0.00156293		0.000844	-0.006
	54.24	-0.0025704		52.62	0.00160151		54.24	0.00106208		0.000848	0
	54.26	-0.0025704		52.64	0.00103901		54.26	-0.000625425		0.000852	0
	54.28	-0.0025704		52.66	0.000570263		54.28	-0.00681293		0.000856	-0.006
	54.3	0.0094296		52.68	0.000898388		54.3	0.000499575		0.00086	0.004
	54.32	0.0094296		52.7	0.00211714		54.32	-0.000812925		0.000864	0
	54.34	-0.0025704		52.72	-0.00271099		54.34	-0.00507855		0.000868	-0.002
	54.36	-0.0025704		52.74	0.00760151		54.36	-0.00896918		0.000872	-0.006
	54.38	-0.0025704		52.76	0.00478901		54.38	0.00528083		0.000876	0.002
	54.4	-0.0025704		52.78	-0.00186724		54.4	-0.00193793		0.00088	0
	54.42	-0.0025704		52.8	0.00146089		54.42	0.00579645		0.000884	-0.002
	54.44	0.0094296		52.82	0.00961714		54.44	-0.0141254		0.000888	-0.002
	54.46	0.0094296		52.84	0.0108359		54.46	-0.00512543		0.000892	-0.002
	54.48	0.0094296		52.86	-0.00149224		54.48	-0.0021723		0.000896	0.002
	54.5	0.0094296		52.88	0.00535151		54.5	-0.0114536		0.0009	0.004
	54.52	-0.0025704		52.9	0.00521089		54.52	-1.605e-05		0.000904	0
	54.54	0.0094296		52.92	-0.00191411		54.54	0.00256208		0.000908	0
	54.56	0.0094296		52.94	0.000945263		54.56	-0.00170355		0.000912	-0.002
	54.58	-0.0025704		52.96	0.0149609		54.58	0.00110895		0.000916	0
	54.6	0.0094296		52.98	0.00694526		54.6	0.0013902		0.00092	-0.002
	54.62	0.0094296		53	-0.000789113		54.62	-0.00807855		0.000924	0
	54.64	0.0094296		53.02	0.00549214		54.64	-0.00428168		0.000928	-0.004
	54.66	-0.0025704		53.04	0.00221089		54.66	-0.00545355		0.000932	0.004
	54.68	-0.0025704		53.06	0.00792964		54.68	0.00481208		0.000936	-0.004
	54.7	-0.0145704		53.08	0.00539839		54.7	-0.0046098		0.00094	-0.002
	54.72	-0.0025704		53.1	0.000148388		54.72	-0.00057855		0.000944	-0.002
	54.74	-0.0025704		53.12	0.00310151		54.74	-0.00465668		0.000948	0.002
	54.76	-0.0025704		53.14	0.00127339		54.76	-0.0012348		0.000952	0.006
	54.78	-0.0025704		53.16	0.00216401		54.78	0.00410895		0.000956	0
	54.8	-0.0025704		53.18	0.00778901		54.8	-0.00512543		0.00096	0.006
	54.82	-0.0145704		53.2	-0.00378911		54.82	0.00106208		0.000964	0
	54.84	-0.0025704		53.22	-0.00158599		54.84	-0.00793793		0.000968	-0.002
	54.86	0.0094296		53.24	0.00117964		54.86	-0.00137543		0.000972	0
	54.88	-0.0025704		53.26	-0.00111724		54.88	0.0042027		0.000976	0
	54.9	0.0094296		53.28	0.00896089		54.9	0.00649958		0.00098	-0.002
	54.92	-0.0025704		53.3	0.00591401		54.92	0.00092145		0.000984	0
	54.94	-0.0025704		53.32	-0.000320363		54.94	-0.000250425		0.000988	0.002
	54.96	-0.0025704		53.34	0.00122651		54.96	-0.00840668		0.000992	-0.008
	54.98	-0.0025704		53.36	-0.000179738		54.98	-0.000156675		0.000996	-0.004
	55	-0.0025704		53.38	0.013414		55	-0.0133286		0.001	0.006
	55.02	-0.0025704		53.4	0.00558589		55.02	-0.00489105		0.001004	-0.002
	55.04	-0.0025704		53.42	0.00671089		55.04	-0.0136567		0.001008	-0.002
	55.06	0.0094296		53.44	0.00760151		55.06	-0.00582855		0.001012	0.004
	55.08	0.0094296		53.46	0.00141401		55.08	-0.0081723		0.001016	-0.002
	55.1	-0.0025704		53.48	0.00192964		55.1	0.00017145		0.00102	0
	55.12	0.0094296		53.5	-3.91125e-05		55.12	0.00396833		0.001024	0
	55.14	0.0094296		53.52	0.00422651		55.14	-0.0102348		0.001028	0
	55.16	-0.0025704		53.54	0.00497651		55.16	-0.00437543		0.001032	-0.006
	55.18	-0.0025704		53.56	0.00347651		55.18	0.0017652		0.001036	0
	55.2	0.0094296		53.58	0.00380464		55.2	-0.00953168		0.00104	-0.004
	55.22	0.0094296		53.6	0.000382763		55.22	0.00228083		0.001044	-0.002
	55.24	-0.0025704		53.62	0.00371089		55.24	-0.0004848		0.001048	-0.002
	55.26	0.0094296		53.64	0.000992138		55.26	0.00284333		0.001052	-0.002
	55.28	-0.0025704		53.66	0.00469526		55.28	0.00706208		0.001056	0.006
	55.3	0.0094296		53.68	-0.00242974		55.3	-0.00132855		0.00106	0
	55.32	-0.0025704		53.7	0.00788276		55.32	-0.00278168		0.001064	0.002
	55.34	-0.0025704		53.72	-0.00889849		55.34	-0.0025473		0.001068	-0.008
	55.36	-0.0025704		53.74	0.00633589		55.36	0.0114215		0.001072	0.004
	55.38	0.0094296		53.76	0.011914		55.38	0.00106208		0.001076	-0.004
	55.4	-0.0025704		53.78	0.014539		55.4	-0.00475043		0.00108	0
	55.42	-0.0025704		53.8	0.000945263		55.42	0.0133433		0.001084	0.002
	55.44	-0.0025704		53.82	0.00253901		55.44	0.00537458		0.001088	0.002
	55.46	-0.0025704		53.84	-0.00688286		55.46	0.00406208		0.001092	0.004
	55.48	0.0094296		53.86	0.00347651		55.48	-0.00409418		0.001096	0.002
	55.5	-0.0025704		53.88	0.00488276		55.5	-0.0010473		0.0011	0.004
	55.52	0.0094296		53.9	-0.00116411		55.52	0.00903083		0.001104	0.008
	55.54	0.0094296		53.92	0.00174214		55.54	-0.00301605		0.001108	-0.004
	55.56	-0.0025704		53.94	-0.00139849		55.56	-0.00184418		0.001112	0
	55.58	-0.0025704		53.96	-0.000789113		55.58	-0.000437925		0.001116	0
	55.6	0.0094296		53.98	0.00178901		55.6	-0.00371918		0.00112	-0.002
	55.62	-0.0025704		54	0.00657026		55.62	-0.00207855		0.001124	0.002
	55.64	-0.0025704		54.02	-0.000929738		55.64	-0.00100043		0.001128	0
	55.66	0.0094296		54.04	-0.00121099		55.66	-0.00489105		0.001132	0.002
	55.68	-0.0025704		54.06	0.00150776		55.68	0.00828083		0.001136	0.002
	55.7	-0.0025704		54.08	0.000570263		55.7	0.00387458		0.00114	0
	55.72	0.0094296		54.1	-0.000648488		55.72	-0.0027348		0.001144	0.002
	55.74	-0.0025704		54.12	0.00192964		55.74	-0.00057855		0.001148	0.002
	55.76	0.0094296		54.14	-0.00163286		55.76	-0.00207855		0.001152	-0.002
	55.78	-0.0025704		54.16	0.00811714		55.78	0.00124958		0.001156	-0.002
	55.8	-0.0025704		54.18	-0.00425786		55.8	0.00199958		0.00116	-0.002
	55.82	0.0214296		54.2	0.00188276		55.82	-0.00212543		0.001164	0.002
	55.84	-0.0025704		54.22	0.00478901		55.84	0.000687075		0.001168	-0.002
	55.86	-0.0025704		54.24	-0.00777349		55.86	0.00485895		0.001172	0.002
	55.88	0.0094296		54.26	-0.00308599		55.88	-0.0021723		0.001176	0.002
	55.9	0.0094296		54.28	-0.00149224		55.9	-0.0055473		0.00118	0.002
	55.92	-0.0025704		54.3	-0.00121099		55.92	0.0012027		0.001184	0
	55.94	-0.0025704		54.32	-0.00196099		55.94	-0.00212543		0.001188	-0.002
	55.96	-0.0025704		54.34	0.0105078		55.96	0.00396833		0.001192	-0.004
	55.98	-0.0025704		54.36	0.00628901		55.98	-0.0019848		0.001196	0
	56	-0.0025704		54.38	-0.00130474		56	0.000593325		0.0012	0.002
	56.02	-0.0025704		54.4	0.00478901		56.02	0.00110895		0.001204	0
	56.04	-0.0025704		54.42	0.00450776		56.04	0.00504645		0.001208	0
	56.06	0.0094296		54.44	-0.00458599		56.06	-0.0019848		0.001212	0.002
	56.08	-0.0025704		54.46	0.00722651		56.08	0.00504645		0.001216	0
	56.1	-0.0025704		54.48	0.00183589		56.1	0.0053277		0.00122	0.004
	56.12	0.0094296		54.5	-0.012836		56.12	-0.00189105		0.001224	-0.008
	56.14	0.0094296		54.52	-0.00116411		56.14	-0.00057855		0.001228	0.002
	56.16	-0.0025704		54.54	-0.00107036		56.16	-0.00245355		0.001232	0
	56.18	-0.0025704		54.56	0.00230464		56.18	-0.000625425		0.001236	0.002
	56.2	0.0094296		54.58	-0.00285161		56.2	-0.00278168		0.00124	-0.004
	56.22	0.0094296		54.6	0.00478901		56.22	-0.000625425		0.001244	0
	56.24	0.0094296		54.62	0.00385151		56.24	0.00415583		0.001248	-0.002
	56.26	0.0094296		54.64	0.00328901		56.26	0.00537458		0.001252	-0.004
	56.28	-0.0025704		54.66	-0.00589849		56.28	0.00424958		0.001256	0.002
	56.3	0.0094296		54.68	-0.00346099		56.3	0.0115621		0.00126	0
	56.32	-0.0025704		54.7	0.000429638		56.32	0.0110465		0.001264	0.006
	56.34	-0.0025704		54.72	0.00103901		56.34	-0.0042348		0.001268	0.006
	56.36	-0.0025704		54.74	0.00183589		56.36	-0.00212543		0.001272	0.004
	56.38	-0.0025704		54.76	0.00150776		56.38	0.00467145		0.001276	-0.006
	56.4	0.0214296		54.78	0.00169526		56.4	-0.00559418		0.00128	-0.002
	56.42	-0.0025704		54.8	0.00132026		56.42	0.000968325		0.001284	0.002
	56.44	0.0094296		54.82	-3.91125e-05		56.44	0.00462458		0.001288	0.002
	56.46	0.0214296		54.84	-0.00594536		56.46	0.00771833		0.001292	0.004
	56.48	-0.0025704		54.86	0.000289013		56.48	0.00035895		0.001296	0
	56.5	-0.0025704		54.88	-0.00392974		56.5	0.00392145		0.0013	-0.002
	56.52	0.0094296		54.9	0.00521089		56.52	0.00574958		0.001304	-0.002
	56.54	0.0094296		54.92	-0.00116411		56.54	-0.00432855		0.001308	-0.002
	56.56	-0.0025704		54.94	0.00188276		56.56	-0.00521918		0.001312	-0.004
	56.58	0.0094296		54.96	0.00183589		56.58	0.0040152		0.001316	-0.002
	56.6	-0.0025704		54.98	0.00441401		56.6	0.00017145		0.00132	0
	56.62	-0.0025704		55	-0.00739849		56.62	0.00771833		0.001324	0
	56.64	-0.0025704		55.02	-0.00125786		56.64	-0.000719175		0.001328	-0.002
	56.66	0.0094296		55.04	-0.00683599		56.66	-0.00175043		0.001332	0.004
	56.68	0.0094296		55.06	-0.00125786		56.68	-0.0019848		0.001336	-0.002
	56.7	0.0094296		55.08	-0.00149224		56.7	-0.00193793		0.00134	-0.004
	56.72	-0.0025704		55.1	0.00563276		56.72	0.00865583		0.001344	-0.002
	56.74	0.0094296		55.12	0.00596089		56.74	0.0004527		0.001348	-0.002
	56.76	-0.0025704		55.14	0.000382763		56.76	0.00560895		0.001352	-0.002
	56.78	0.0094296		55.16	-0.00411724		56.78	-0.00193793		0.001356	0
	56.8	-0.0145704		55.18	0.00192964		56.8	0.00678083		0.00136	0
	56.82	-0.0025704		55.2	0.00338276		56.82	-0.000625425		0.001364	-0.002
	56.84	-0.0025704		55.22	-0.00388286		56.84	0.00424958		0.001368	0
	56.86	-0.0025704		55.24	-0.00791411		56.86	0.00654645		0.001372	-0.004
	56.88	-0.0025704		55.26	0.00792964		56.88	0.00692145		0.001376	0.002
	56.9	-0.0025704		55.28	-0.00111724		56.9	-0.00095355		0.00138	-0.002
	56.92	0.0094296		55.3	-0.0100704		56.92	0.00106208		0.001384	-0.004
	56.94	0.0094296		55.32	-0.00688286		56.94	0.000312075		0.001388	0.008
	56.96	-0.0025704		55.34	0.00183589		56.96	0.00542145		0.001392	0.002
	56.98	-0.0145704		55.36	-0.000929738		56.98	-0.00207855		0.001396	0.002
	57	-0.0025704		55.38	-0.00116411		57	0.00556208		0.0014	0
	57.02	0.0094296		55.4	-0.000367238		57.02	0.00762458		0.001404	0.002
	57.04	-0.0025704		55.42	-0.00327349		57.04	0.00321833		0.001408	0.002
	57.06	0.0094296		55.44	-0.00683599		57.06	-0.000625425		0.001412	0
	57.08	-0.0025704		55.46	0.00666401		57.08	0.00129645		0.001416	-0.002
	57.1	-0.0025704		55.48	-0.00411724		57.1	-0.000625425		0.00142	0
	57.12	0.0094296		55.5	0.00446089		57.12	0.00017145		0.001424	0.004
	57.14	0.0094296		55.52	0.00132026		57.14	0.000312075		0.001428	-0.006
	57.16	-0.0025704		55.54	0.00478901		57.16	0.00396833		0.001432	0
	57.18	-0.0025704		55.56	-0.00707036		57.18	-0.00484418		0.001436	0
	57.2	-0.0025704		55.58	0.000335888		57.2	-0.00151605		0.00144	-0.002
	57.22	-0.0025704		55.6	0.00478901		57.22	0.00387458		0.001444	-0.006
	57.24	0.0094296		55.62	-0.00655474		57.24	-0.00114105		0.001448	-0.006
	57.26	-0.0025704		55.64	-0.00327349		57.26	-0.00189105		0.001452	0
	57.28	0.0094296		55.66	0.00272651		57.28	-0.000625425		0.001456	-0.002
	57.3	-0.0025704		55.68	-0.00646099		57.3	7.77e-05		0.00146	-0.002
	57.32	-0.0025704		55.7	-0.00200786		57.32	-0.00503168		0.001464	-0.002
	57.34	-0.0025704		55.72	-0.00200786		57.34	0.0116558		0.001468	-0.002
	57.36	0.0094296		55.74	-0.00153911		57.36	0.00579645		0.001472	-0.004
	57.38	-0.0025704		55.76	0.000289013		57.38	-0.00221918		0.001476	0
	57.4	-0.0025704		55.78	-0.00121099		57.4	0.00790583		0.00148	-0.004
	57.42	-0.0025704		55.8	-0.00660161		57.42	-0.0046098		0.001484	-0.004
	57.44	-0.0025704		55.82	-0.00116411		57.44	-0.0014223		0.001488	-0.002
	57.46	-0.0025704		55.84	-0.000929738		57.46	0.00387458		0.001492	0.004
	57.48	0.0094296		55.86	-0.00210161		57.48	0.00528083		0.001496	-0.004
	57.5	0.0094296		55.88	-0.00177349		57.5	0.00368708		0.0015	0
	57.52	-0.0025704		55.9	0.000570263		57.52	0.00467145		0.001504	0.002
	57.54	-0.0025704		55.92	-0.000789113		57.54	0.00387458		0.001508	0.004
	57.56	-0.0025704		55.94	0.00558589		57.56	-0.00493793		0.001512	0
	57.58	-0.0025704		55.96	0.000382763		57.58	-0.00193793		0.001516	0.002
	57.6	-0.0025704		55.98	0.00192964		57.6	0.00546833		0.00152	-0.002
	57.62	-0.0145704		56	-0.000226613		57.62	-0.00512543		0.001524	-0.002
	57.64	-0.0025704		56.02	-0.000648488		57.64	-0.00193793		0.001528	-0.002
	57.66	-0.0025704		56.04	0.00169526		57.66	-0.00475043		0.001532	0.002
	57.68	-0.0025704		56.06	-0.000179738		57.68	0.00392145		0.001536	0.004
	57.7	-0.0025704		56.08	-0.00275786		57.7	0.0064527		0.00154	0.004
	57.72	-0.0025704		56.1	-0.00374224		57.72	-0.000531675		0.001544	-0.002
	57.74	-0.0025704		56.12	-0.00116411		57.74	0.00429645		0.001548	-0.002
	57.76	-0.0025704		56.14	0.00666401		57.76	-0.00226605		0.001552	-0.002
	57.78	-0.0025704		56.16	0.0109765		57.78	0.00415583		0.001556	-0.006
	57.8	-0.0025704		56.18	0.00122651		57.8	0.00406208		0.00156	-0.006
	57.82	0.0094296		56.2	-0.00139849		57.82	0.00415583		0.001564	0.004
	57.84	-0.0025704		56.22	0.000289013		57.84	0.0150777		0.001568	-0.002
	57.86	-0.0025704		56.24	-0.00603911		57.86	0.0101558		0.001572	0
	57.88	0.0094296		56.26	-0.00121099		57.88	0.00448395		0.001576	-0.002
	57.9	0.0094296		56.28	0.0138359		57.9	0.000593325		0.00158	-0.006
	57.92	-0.0025704		56.3	-0.00247661		57.92	0.00462458		0.001584	0
	57.94	-0.0025704		56.32	-0.00111724		57.94	-0.00212543		0.001588	-0.004
	57.96	-0.0025704		56.34	0.00221089		57.96	-0.0023598		0.001592	0.002
	57.98	-0.0025704		56.36	-0.00833599		57.98	0.0028902		0.001596	0.004
	58	0.0094296		56.38	-0.00308599		58	0.00284333		0.0016	0
	58.02	-0.0025704		56.4	0.0136484		58.02	0.00537458		0.001604	0.006
	58.04	-0.0025704		56.42	0.00150776		58.04	0.00284333		0.001608	0
	58.06	-0.0025704		56.44	0.00211714		58.06	-0.0059223		0.001612	0.004
	58.08	-0.0025704		56.46	0.00516401		58.08	-0.00189105		0.001616	0.002
	58.1	0.0094296		56.48	-0.000742238		58.1	-0.0027348		0.00162	-0.002
	58.12	-0.0025704		56.5	0.00169526		58.12	-0.00259418		0.001624	0.004
	58.14	0.0094296		56.52	0.00488276		58.14	0.0072027		0.001628	-0.004
	58.16	-0.0145704		56.54	0.00253901		58.16	0.00528083		0.001632	-0.002
	58.18	0.0094296		56.56	-0.00191411		58.18	0.00054645		0.001636	-0.002
	58.2	0.0094296		56.58	-0.00678911		58.2	0.00542145		0.00164	0
	58.22	-0.0025704		56.6	-0.00233599		58.22	0.00134333		0.001644	0.004
	58.24	0.0094296		56.62	0.00633589		58.24	-0.00175043		0.001648	-0.004
	58.26	-0.0025704		56.64	0.00305464		58.26	0.00462458		0.001652	-0.008
	58.28	-0.0145704		56.66	-0.00463286		58.28	0.0139527		0.001656	0.002
	58.3	-0.0025704		56.68	-0.000882863		58.3	-0.00221918		0.00166	-0.006
	58.32	-0.0025704		56.7	5.46375e-05		58.32	0.00837458		0.001664	0
	58.34	-0.0025704		56.72	-0.00735161		58.34	-0.000719175		0.001668	0.006
	58.36	0.0094296		56.74	-0.00135161		58.36	-0.000156675		0.001672	0
	58.38	-0.0025704		56.76	0.00117964		58.38	0.0038277		0.001676	0.002
	58.4	-0.0025704		56.78	0.00961714		58.4	0.0058902		0.00168	0.002
	58.42	-0.0025704		56.8	0.000335888		58.42	0.00443708		0.001684	0.006
	58.44	0.0094296		56.82	0.00497651		58.44	-0.0021723		0.001688	0
	58.46	0.0214296		56.84	0.00202339		58.46	0.0049527		0.001692	0.002
	58.48	-0.0025704		56.86	-0.00716411		58.48	-0.00240668		0.001696	0
	58.5	0.0094296		56.88	0.00478901		58.5	-0.00212543		0.0017	0.004
	58.52	-0.0025704		56.9	-0.00416411		58.52	0.0062652		0.001704	-0.002
	58.54	-0.0025704		56.92	0.000664013		58.54	0.00809333		0.001708	-0.002
	58.56	0.0214296		56.94	-0.00758599		58.56	-0.00057855		0.001712	0.002
	58.58	-0.0025704		56.96	0.00221089		58.58	-0.00287543		0.001716	0
	58.6	0.0094296		56.98	-0.00739849		58.6	-0.00203168		0.00172	0
	58.62	-0.0025704		57	0.00197651		58.62	0.0174683		0.001724	0
	58.64	-0.0025704		57.02	-0.000695363		58.64	-0.00212543		0.001728	-0.006
	58.66	0.0094296		57.04	0.000148388		58.66	-0.000531675		0.001732	0.002
	58.68	-0.0025704		57.06	-0.00116411		58.68	-0.00418793		0.001736	-0.006
	58.7	-0.0025704		57.08	0.000476513		58.7	0.00499958		0.00174	0
	58.72	-0.0025704		57.1	-0.00257036		58.72	-0.00165668		0.001744	-0.002
	58.74	-0.0025704		57.12	-0.00332036		58.74	-0.00353168		0.001748	0.002
	58.76	0.0094296		57.14	0.000523388		58.76	0.00359333		0.001752	-0.002
	58.78	0.0094296		57.16	0.00225776		58.78	-0.00507855		0.001756	0.002
	58.8	0.0094296		57.18	0.00807026		58.8	0.0040152		0.00176	0
	58.82	0.0094296		57.2	-0.00111724		58.82	-0.00521918		0.001764	-0.002
	58.84	-0.0145704		57.22	-0.00275786		58.84	0.00092145		0.001768	-0.002
	58.86	0.0094296		57.24	0.00221089		58.86	-0.00076605		0.001772	0
	58.88	-0.0025704		57.26	0.00155464		58.88	0.000687075		0.001776	-0.004
	58.9	0.0094296		57.28	0.00558589		58.9	-0.000625425		0.00178	0.004
	58.92	-0.0025704		57.3	-0.000179738		58.92	0.0002652		0.001784	-0.002
	58.94	-0.0025704		57.32	-0.00941411		58.94	0.00565583		0.001788	-0.004
	58.96	-0.0025704		57.34	0.00277339		58.96	-0.00840668		0.001792	0.002
	58.98	-0.0145704		57.36	-0.00153911		58.98	-0.00175043		0.001796	-0.002
	59	-0.0025704		57.38	0.00511714		59	0.00706208		0.0018	0
	59.02	-0.0025704		57.4	0.00478901		59.02	-0.0103754		0.001804	-0.004
	59.04	-0.0025704		57.42	-0.00486724		59.04	-0.00807855		0.001808	-0.004
	59.06	-0.0025704		57.44	0.000429638		59.06	0.00537458		0.001812	0
	59.08	-0.0025704		57.46	-0.00702349		59.08	-0.00212543		0.001816	0
	59.1	-0.0025704		57.48	-0.00407036		59.1	0.0019527		0.00182	0.006
	59.12	-0.0025704		57.5	-0.00533599		59.12	0.00424958		0.001824	0
	59.14	-0.0025704		57.52	0.00192964		59.14	-0.00212543		0.001828	0
	59.16	-0.0025704		57.54	0.00188276		59.16	0.000874575		0.001832	0
	59.18	-0.0025704		57.56	0.010039		59.18	-0.00100043		0.001836	0
	59.2	-0.0025704		57.58	0.00478901		59.2	0.0006402		0.00184	0
	59.22	-0.0025704		57.6	0.00122651		59.22	-0.00264105		0.001844	-0.002
	59.24	-0.0025704		57.62	0.00474214		59.24	-1.605e-05		0.001848	0
	59.26	-0.0025704		57.64	0.00188276		59.26	0.00387458		0.001852	-0.002
	59.28	0.0214296		57.66	0.00150776		59.28	0.00542145		0.001856	-0.002
	59.3	-0.0025704		57.68	-0.000414113		59.3	0.0008277		0.00186	-0.002
	59.32	0.0094296		57.7	-0.000976613		59.32	-0.00231293		0.001864	0
	59.34	-0.0145704		57.72	0.000429638		59.34	0.00692145		0.001868	0.004
	59.36	-0.0025704		57.74	0.00282026		59.36	-0.0021723		0.001872	0
	59.38	-0.0025704		57.76	0.00905464		59.38	-0.00381293		0.001876	-0.002
	59.4	-0.0025704		57.78	0.00483589		59.4	-0.00137543		0.00188	0
	59.42	0.0094296		57.8	0.00586714		59.42	-0.00137543		0.001884	-0.002
	59.44	0.0094296		57.82	0.00253901		59.44	0.00593708		0.001888	0.004
	59.46	-0.0025704		57.84	0.000382763		59.46	-0.0134692		0.001892	0
	59.48	-0.0145704		57.86	0.00352339		59.48	-0.00221918		0.001896	0.006
	59.5	0.0094296		57.88	0.00502339		59.5	-0.00212543		0.0019	-0.002
	59.52	-0.0025704		57.9	0.00553901		59.52	-0.00109418		0.001904	0.002
	59.54	-0.0025704		57.92	-0.000414113		59.54	0.00312458		0.001908	0.002
	59.56	0.0214296		57.94	0.00488276		59.56	-0.00343793		0.001912	-0.002
	59.58	-0.0025704		57.96	-0.00285161		59.58	-0.00320355		0.001916	0.002
	59.6	-0.0025704		57.98	-0.000882863		59.6	0.00392145		0.00192	0.006
	59.62	0.0094296		58	0.00497651		59.62	-0.0051723		0.001924	0.008
	59.64	-0.0025704		58.02	0.00178901		59.64	-0.00287543		0.001928	0.008
	59.66	-0.0025704		58.04	-0.00135161		59.66	-0.0017973		0.001932	0.006
	59.68	-0.0025704		58.06	0.000242138		59.68	0.00092145		0.001936	0.006
	59.7	-0.0025704		58.08	0.00235151		59.7	-0.0021723		0.00194	0.006
	59.72	-0.0145704		58.1	0.00516401		59.72	-0.00507855		0.001944	0.002
	59.74	0.0094296		58.12	5.46375e-05		59.74	-0.00189105		0.001948	0
	59.76	0.0094296		58.14	0.00169526		59.76	-0.00512543		0.001952	0.002
	59.78	-0.0025704		58.16	-0.000976613		59.78	-0.00207855		0.001956	0.002
	59.8	-0.0025704		58.18	-0.00135161		59.8	0.0047652		0.00196	0.004
	59.82	-0.0025704		58.2	-0.000460988		59.82	0.00504645		0.001964	0.002
	59.84	-0.0025704		58.22	0.00586714		59.84	-0.00325043		0.001968	0
	59.86	-0.0025704		58.24	0.00886714		59.86	-0.00282855		0.001972	0.002
	59.88	0.0094296		58.26	-0.00308599		59.88	-0.00184418		0.001976	0.008
	59.9	0.0094296		58.28	0.00132026		59.9	-0.000906675		0.00198	0.006
	59.92	0.0094296		58.3	0.00366401		59.92	-0.00245355		0.001984	0.004
	59.94	0.0094296		58.32	-0.000414113		59.94	-0.00132855		0.001988	0.008
	59.96	-0.0025704		58.34	-0.00355474		59.96	-0.00175043		0.001992	0.002
	59.98	0.0094296		58.36	0.00933589		59.98	-0.0019848		0.001996	0.002
	60	-0.0025704		58.38	0.00286714		60	-1.605e-05		0.002	0
	60.02	-0.0025704		58.4	0.0113984		60.02	0.0042027		0.002004	-0.002
	60.04	0.0094296		58.42	0.00197651		60.04	-0.00287543		0.002008	0
	60.06	-0.0025704		58.44	0.00507026		60.06	-0.00193793		0.002012	0.002
	60.08	-0.0025704		58.46	0.00600776		60.08	-0.000250425		0.002016	0
	60.1	-0.0025704		58.48	0.00783589		60.1	-0.00596918		0.00202	0.006
	60.12	0.0094296		58.5	0.00488276		60.12	0.0068277		0.002024	0.004
	60.14	0.0094296		58.52	0.00741401		60.14	-0.000906675		0.002028	0.004
	60.16	-0.0025704		58.54	-8.59875e-05		60.16	-0.00203168		0.002032	0.002
	60.18	-0.0025704		58.56	-0.00163286		60.18	-0.00175043		0.002036	0.008
	60.2	-0.0025704		58.58	0.00544526		60.2	0.00387458		0.00204	0.006
	60.22	-0.0025704		58.6	-0.00135161		60.22	0.00387458		0.002044	0.002
	60.24	-0.0025704		58.62	-0.00167974		60.24	-0.000531675		0.002048	0.006
	60.26	-0.0025704		58.64	-0.00107036		60.26	0.00181208		0.002052	-0.002
	60.28	0.0094296		58.66	0.000195263		60.28	0.00443708		0.002056	0.008
	60.3	-0.0025704		58.68	0.00267964		60.3	-0.00207855		0.00206	0.008
	60.32	0.0094296		58.7	0.00488276		60.32	0.00462458		0.002064	0.004
	60.34	-0.0025704		58.72	0.00178901		60.34	-0.000250425		0.002068	0
	60.36	-0.0025704		58.74	0.00296089		60.36	-0.00540668		0.002072	0.002
	60.38	-0.0025704		58.76	0.00197651		60.38	0.0025152		0.002076	0.004
	60.4	-0.0025704		58.78	0.000289013		60.4	-0.00132855		0.00208	-0.002
	60.42	0.0094296		58.8	0.00174214		60.42	-0.00020355		0.002084	0
	60.44	-0.0025704		58.82	0.000382763		60.44	-0.00039105		0.002088	0.002
	60.46	0.0094296		58.84	-0.00102349		60.46	-0.000250425		0.002092	0.004
	60.48	-0.0025704		58.86	-0.00139849		60.48	-0.00662543		0.002096	0.002
	60.5	-0.0025704		58.88	-0.000554738		60.5	0.0068277		0.0021	0.004
	60.52	0.0094296		58.9	-3.91125e-05		60.52	-0.00076605		0.002104	0
	60.54	0.0094296		58.92	-0.00116411		60.54	0.00092145		0.002108	0
	60.56	0.0094296		58.94	-0.00121099		60.56	-6.2925e-05		0.002112	0.006
	60.58	0.0094296		58.96	-0.00107036		60.58	0.0058902		0.002116	0
	60.6	-0.0025704		58.98	-0.00561724		60.6	-0.0004848		0.00212	0.008
	60.62	-0.0025704		59	-0.00392974		60.62	-0.00221918		0.002124	-0.004
	60.64	-0.0025704		59.02	0.00633589		60.64	0.00542145		0.002128	0.004
	60.66	-0.0025704		59.04	0.00286714		60.66	-0.0151567		0.002132	0.002
	60.68	0.0214296		59.06	0.00558589		60.68	-0.00207855		0.002136	0.004
	60.7	-0.0025704		59.08	0.00235151		60.7	-0.00156293		0.00214	0.002
	60.72	-0.0025704		59.1	-0.000835988		60.72	-0.00521918		0.002144	0.006
	60.74	-0.0025704		59.12	-0.000320363		60.74	-0.00278168		0.002148	0.008
	60.76	-0.0145704		59.14	-0.000414113		60.76	-0.00193793		0.002152	0.002
	60.78	-0.0025704		59.16	-0.00266411		60.78	-0.00221918		0.002156	0.004
	60.8	-0.0025704		59.18	0.00328901		60.8	-0.00207855		0.00216	0
	60.82	-0.0025704		59.2	0.00267964		60.82	-0.00465668		0.002164	0
	60.84	-0.0025704		59.22	0.000289013		60.84	-0.00118793		0.002168	-0.002
	60.86	-0.0025704		59.24	0.00408589		60.86	-0.00175043		0.002172	-0.004
	60.88	0.0094296		59.26	0.00933589		60.88	-0.0019848		0.002176	0.002
	60.9	-0.0025704		59.28	-0.00571099		60.9	0.00598395		0.00218	0.004
	60.92	0.0094296		59.3	-0.00130474		60.92	0.00199958		0.002184	0.002
	60.94	-0.0025704		59.32	-0.00257036		60.94	0.0055152		0.002188	0
	60.96	-0.0025704		59.34	-0.000414113		60.96	0.010109		0.002192	0.008
	60.98	-0.0025704		59.36	-0.00416411		60.98	0.00317145		0.002196	0
	61	-0.0025704		59.38	-0.00369536		61	0.00593708		0.0022	0.004
	61.02	-0.0025704		59.4	0.00769526		61.02	0.00359333		0.002204	0
	61.04	-0.0025704		59.42	-0.00125786		61.04	0.0025152		0.002208	0.002
	61.06	0.0214296		59.44	-0.00196099		61.06	0.00415583		0.002212	0
	61.08	-0.0025704		59.46	0.00164839		61.08	0.00406208		0.002216	0
	61.1	-0.0025704		59.48	-0.000929738		61.1	-0.0023598		0.00222	0
	61.12	-0.0025704		59.5	0.00507026		61.12	-0.000437925		0.002224	0.004
	61.14	-0.0025704		59.52	0.00460151		61.14	-0.00231293		0.002228	0.004
	61.16	-0.0025704		59.54	0.00778901		61.16	0.000499575		0.002232	0.01
	61.18	-0.0025704		59.56	-0.00542974		61.18	0.010484		0.002236	0.002
	61.2	-0.0025704		59.58	0.00460151		61.2	-0.00489105		0.00224	0.004
	61.22	-0.0025704		59.6	-0.00111724		61.22	0.00228083		0.002244	0
	61.24	-0.0025704		59.62	0.00638276		61.24	-0.00282855		0.002248	0.002
	61.26	0.0094296		59.64	-0.000414113		61.26	-0.0002973		0.002252	0.002
	61.28	-0.0025704		59.66	0.00174214		61.28	0.0013902		0.002256	0.002
	61.3	-0.0025704		59.68	0.00497651		61.3	-0.00146918		0.00226	0.002
	61.32	0.0094296		59.7	-0.00683599		61.32	0.00706208		0.002264	0.002
	61.34	-0.0025704		59.72	-0.00121099		61.34	-0.000531675		0.002268	0
	61.36	-0.0025704		59.74	-0.00266411		61.36	-0.00020355		0.002272	0
	61.38	-0.0025704		59.76	0.00267964		61.38	0.00218708		0.002276	0
	61.4	0.0094296		59.78	5.46375e-05		61.4	-0.00109418		0.00228	0.004
	61.42	0.0094296		59.8	0.00633589		61.42	-0.00639105		0.002284	0
	61.44	-0.0025704		59.82	0.00192964		61.44	0.00410895		0.002288	0
	61.46	0.0094296		59.84	0.00488276		61.46	0.00312458		0.002292	0
	61.48	-0.0025704		59.86	-0.000882863		61.48	-0.0010473		0.002296	0
	61.5	0.0094296		59.88	-0.00566411		61.5	0.00542145		0.0023	0.004
	61.52	-0.0025704		59.9	0.00600776		61.52	0.00429645		0.002304	0
	61.54	-0.0025704		59.92	-0.00571099		61.54	-0.0140317		0.002308	0.004
	61.56	0.0094296		59.94	-0.00177349		61.56	-0.00826605		0.002312	0.01
	61.58	-0.0145704		59.96	0.00221089		61.58	-0.00840668		0.002316	0.002
	61.6	-0.0025704		59.98	0.00300776		61.6	0.00635895		0.00232	-0.002
	61.62	0.0094296		60	-0.00702349		61.62	0.00392145		0.002324	0.002
	61.64	-0.0025704		60.02	-0.000648488		61.64	-0.00957855		0.002328	0
	61.66	-0.0025704		60.04	-0.00266411		61.66	-0.000437925		0.002332	-0.002
	61.68	0.0094296		60.06	0.00253901		61.68	-0.00020355		0.002336	-0.004
	61.7	-0.0025704		60.08	-0.000460988		61.7	-0.00306293		0.00234	0.004
	61.72	-0.0025704		60.1	0.00174214		61.72	-0.00170355		0.002344	0.006
	61.74	-0.0025704		60.12	0.000195263		61.74	-0.0008598		0.002348	0.004
	61.76	-0.0025704		60.14	0.000335888		61.76	-0.00212543		0.002352	0.004
	61.78	0.0094296		60.16	-0.000132863		61.78	-0.00807855		0.002356	0.002
	61.8	-0.0025704		60.18	-0.00383599		61.8	-0.00175043		0.00236	0
	61.82	-0.0025704		60.2	0.011914		61.82	0.00321833		0.002364	0.002
	61.84	-0.0025704		60.22	-0.00266411		61.84	-0.00756293		0.002368	0.002
	61.86	0.0094296		60.24	-0.00130474		61.86	-0.0016098		0.002372	-0.004
	61.88	-0.0025704		60.26	0.00380464		61.88	-0.000250425		0.002376	0.002
	61.9	0.0094296		60.28	0.00263276		61.9	0.0036402		0.00238	0.006
	61.92	-0.0145704		60.3	-0.00121099		61.92	-0.00770355		0.002384	-0.002
	61.94	-0.0025704		60.32	0.00928901		61.94	0.00396833		0.002388	-0.002
	61.96	-0.0025704		60.34	-0.00116411		61.96	-0.0017973		0.002392	0.004
	61.98	-0.0025704		60.36	-0.00369536		61.98	-0.0004848		0.002396	-0.002
	62	0.0094296		60.38	-0.00711724		62	0.00317145		0.0024	0.002
	62.02	-0.0025704		60.4	0.00178901		62.02	0.00410895		0.002404	0.002
	62.04	-0.0025704		60.42	0.00553901		62.04	-0.00165668		0.002408	0
	62.06	-0.0025704		60.44	0.00713276		62.06	-0.00845355		0.002412	0
	62.08	-0.0025704		60.46	0.00178901		62.08	-0.00746918		0.002416	-0.004
	62.1	-0.0025704		60.48	0.0117734		62.1	-0.00475043		0.00242	-0.004
	62.12	-0.0025704		60.5	-0.00903911		62.12	-0.00039105		0.002424	0.002
	62.14	-0.0025704		60.52	0.00202339		62.14	-0.000625425		0.002428	-0.002
	62.16	-0.0025704		60.54	0.00708589		62.16	0.00467145		0.002432	0.002
	62.18	-0.0025704		60.56	-0.0131172		62.18	0.000405825		0.002436	0
	62.2	-0.0025704		60.58	-0.00252349		62.2	-0.00671918		0.00244	0
	62.22	-0.0025704		60.6	0.00258589		62.22	0.0012027		0.002444	-0.004
	62.24	-0.0025704		60.62	0.0101328		62.24	-0.0016098		0.002448	0.002
	62.26	-0.0025704		60.64	-0.00125786		62.26	0.0010152		0.002452	-0.002
	62.28	-0.0025704		60.66	-0.00196099		62.28	0.000593325		0.002456	-0.004
	62.3	-0.0025704		60.68	0.00207026		62.3	0.0083277		0.00246	-0.006
	62.32	0.0094296		60.7	-0.00650786		62.32	0.00204645		0.002464	0.002
	62.34	-0.0025704		60.72	-0.000976613		62.34	0.00359333		0.002468	-0.002
	62.36	-0.0025704		60.74	-0.00407036		62.36	-0.00132855		0.002472	0
	62.38	-0.0025704		60.76	-0.00116411		62.38	0.00303083		0.002476	0.004
	62.4	-0.0025704		60.78	0.00211714		62.4	0.00260895		0.00248	0
	62.42	-0.0025704		60.8	0.00178901		62.42	-0.0012348		0.002484	-0.004
	62.44	-0.0025704		60.82	0.00188276		62.44	0.00753083		0.002488	0.002
	62.46	-0.0025704		60.84	0.000476513		62.46	0.00546833		0.002492	0
	62.48	0.0094296		60.86	7.76251e-06		62.48	0.00556208		0.002496	0
	62.5	-0.0025704		60.88	-0.000648488		62.5	0.00542145		0.0025	0.002
	62.52	-0.0025704		60.9	0.00553901		62.52	0.000312075		0.002504	0.004
	62.54	-0.0025704		60.92	0.00333589		62.54	0.00415583		0.002508	0.002
	62.56	-0.0025704		60.94	0.00858589		62.56	0.00921833		0.002512	0
	62.58	-0.0025704		60.96	0.00778901		62.58	0.00115583		0.002516	0
	62.6	-0.0025704		60.98	-0.00135161		62.6	0.00335895		0.00252	0.004
	62.62	-0.0025704		61	0.000335888		62.62	0.00579645		0.002524	0
	62.64	-0.0025704		61.02	0.00197651		62.64	-0.0001098		0.002528	0.004
	62.66	-0.0025704		61.04	-0.000414113		62.66	0.0008277		0.002532	0.002
	62.68	-0.0025704		61.06	-0.00121099		62.68	0.00392145		0.002536	0
	62.7	-0.0025704		61.08	-0.000742238		62.7	0.00092145		0.00254	0
	62.72	-0.0025704		61.1	-0.000460988		62.72	0.00392145		0.002544	-0.008
	62.74	-0.0025704		61.12	0.00235151		62.74	-0.0004848		0.002548	-0.006
	62.76	-0.0025704		61.14	-0.00210161		62.76	0.00167145		0.002552	-0.004
	62.78	-0.0025704		61.16	-0.00421099		62.78	0.00631208		0.002556	-0.008
	62.8	-0.0025704		61.18	0.00802339		62.8	0.0149371		0.00256	-0.004
	62.82	-0.0025704		61.2	-0.000929738		62.82	-0.00503168		0.002564	0.006
	62.84	-0.0025704		61.22	0.00488276		62.84	-0.0070473		0.002568	0.008
	62.86	-0.0025704		61.24	-0.00121099		62.86	0.00335895		0.002572	0.012
	62.88	-0.0025704		61.26	0.00628901		62.88	0.0010152		0.002576	0.01
	62.9	0.0094296		61.28	0.00750776		62.9	0.000968325		0.00258	0.014
	62.92	-0.0025704		61.3	-0.00763286		62.92	0.00729645		0.002584	0.008
	62.94	-0.0025704		61.32	0.0101796		62.94	0.00546833		0.002588	0.004
	62.96	0.0094296		61.34	0.00399214		62.96	0.00940583		0.002592	0
	62.98	-0.0025704		61.36	0.014539		62.98	-0.000625425		0.002596	-0.008
	63	0.0094296		61.38	0.00183589		63	-0.00137543		0.0026	0
	63.02	-0.0025704		61.4	0.00572651		63.02	0.00790583		0.002604	-0.014
	63.04	0.0094296		61.42	-0.00660161		63.04	0.00467145		0.002608	-0.006
	63.06	-0.0025704		61.44	0.00825776		63.06	-0.00212543		0.002612	-0.008
	63.08	-0.0025704		61.46	-0.00107036		63.08	0.00406208		0.002616	-0.002
	63.1	-0.0025704		61.48	0.00647651		63.1	-0.00095355		0.00262	0
	63.12	-0.0145704		61.5	0.00858589		63.12	-0.00109418		0.002624	0.004
	63.14	-0.0025704		61.52	-0.000460988		63.14	0.00598395		0.002628	0
	63.16	-0.0025704		61.54	0.00103901		63.16	0.00392145		0.002632	0.01
	63.18	-0.0025704		61.56	0.00778901		63.18	-0.00165668		0.002636	0.01
	63.2	-0.0025704		61.58	0.00319526		63.2	0.0004527		0.00264	0.014
	63.22	0.0094296		61.6	0.00572651		63.22	0.000593325		0.002644	0.006
	63.24	-0.0025704		61.62	-0.000460988		63.24	0.00753083		0.002648	0.002
	63.26	-0.0025704		61.64	-0.00102349		63.26	0.00973395		0.002652	0.004
	63.28	-0.0145704		61.66	-0.00810161		63.28	0.000218325		0.002656	0
	63.3	-0.0025704		61.68	0.00178901		63.3	0.000124575		0.00266	-0.002
	63.32	-0.0145704		61.7	0.00464839		63.32	0.00523395		0.002664	-0.008
	63.34	0.0214296		61.72	0.00385151		63.34	0.00335895		0.002668	-0.006
	63.36	-0.0025704		61.74	0.00488276		63.36	0.0117027		0.002672	-0.006
	63.38	0.0094296		61.76	-8.59875e-05		63.38	0.00073395		0.002676	-0.008
	63.4	0.0094296		61.78	0.00549214		63.4	0.000499575		0.00268	0
	63.42	0.0094296		61.8	0.00483589		63.42	0.00790583		0.002684	0
	63.44	-0.0025704		61.82	-0.00182036		63.44	0.00546833		0.002688	0.002
	63.46	-0.0025704		61.84	0.00132026		63.46	-0.000625425		0.002692	-0.002
	63.48	-0.0025704		61.86	-0.00111724		63.48	0.00354645		0.002696	0.004
	63.5	-0.0025704		61.88	0.00858589		63.5	0.00392145		0.0027	0.006
	63.52	-0.0025704		61.9	0.00296089		63.52	-0.00118793		0.002704	0.002
	63.54	-0.0025704		61.92	-0.000835988		63.54	0.00429645		0.002708	0.002
	63.56	0.0094296		61.94	0.000429638		63.56	0.00017145		0.002712	0.004
	63.58	-0.0025704		61.96	-0.000882863		63.58	0.0081402		0.002716	0
	63.6	-0.0025704		61.98	-0.000367238		63.6	0.00485895		0.00272	0
	63.62	-0.0025704		62	-0.00116411		63.62	0.00453083		0.002724	-0.014
	63.64	-0.0145704		62.02	-0.00102349		63.64	0.00462458		0.002728	-0.006
	63.66	-0.0025704		62.04	-0.00196099		63.66	0.00035895		0.002732	-0.004
	63.68	-0.0025704		62.06	-0.000179738		63.68	0.00931208		0.002736	-0.004
	63.7	0.0094296		62.08	0.00221089		63.7	0.00092145		0.00274	0
	63.72	-0.0025704		62.1	-0.000367238		63.72	0.00579645		0.002744	-0.002
	63.74	0.0094296		62.12	0.00310151		63.74	0.0120777		0.002748	0.002
	63.76	-0.0145704		62.14	0.00328901		63.76	-0.00446918		0.002752	0.002
	63.78	-0.0025704		62.16	-0.00346099		63.78	0.0030777		0.002756	0.002
	63.8	0.0094296		62.18	0.00103901		63.8	-0.000437925		0.00276	0.002
	63.82	-0.0025704		62.2	-0.00125786		63.82	0.00406208		0.002764	0.004
	63.84	-0.0025704		62.22	0.0100859		63.84	0.00724958		0.002768	0
	63.86	0.0094296		62.24	0.00591401		63.86	0.00181208		0.002772	0
	63.88	-0.0025704		62.26	-0.000507863		63.88	0.00635895		0.002776	0
	63.9	-0.0025704		62.28	0.00132026		63.9	-0.00845355		0.00278	0.002
	63.92	0.0094296		62.3	-8.59875e-05		63.92	7.77e-05		0.002784	0
	63.94	0.0094296		62.32	-0.00646099		63.94	0.00710895		0.002788	-0.002
	63.96	0.0094296		62.34	0.00207026		63.96	-0.00128168		0.002792	-0.002
	63.98	-0.0025704		62.36	0.000898388		63.98	-0.00203168		0.002796	-0.008
	64	-0.0145704		62.38	0.00614839		64	0.00490583		0.0028	-0.002
	64.02	-0.0025704		62.4	-0.00299224		64.02	-0.00432855		0.002804	-0.002
	64.04	0.0094296		62.42	0.00296089		64.04	0.00565583		0.002808	-0.006
	64.06	-0.0025704		62.44	-0.000601613		64.06	-0.00114105		0.002812	0.004
	64.08	0.0094296		62.46	-0.00739849		64.08	0.0043902		0.002816	0.004
	64.1	-0.0025704		62.48	-0.00683599		64.1	0.00781208		0.00282	0
	64.12	-0.0025704		62.5	0.00314839		64.12	-0.00165668		0.002824	-0.002
	64.14	-0.0025704		62.52	0.00178901		64.14	-0.0006723		0.002828	-0.004
	64.16	-0.0025704		62.54	-0.000789113		64.16	-0.00418793		0.002832	-0.002
	64.18	-0.0025704		62.56	0.00225776		64.18	-0.00057855		0.002836	-0.002
	64.2	-0.0025704		62.58	0.000664013		64.2	-0.0021723		0.00284	0
	64.22	-0.0025704		62.6	-0.00233599		64.22	-0.0010473		0.002844	-0.002
	64.24	-0.0025704		62.62	0.00558589		64.24	0.00453083		0.002848	-0.004
	64.26	-0.0025704		62.64	0.00474214		64.26	-0.00057855		0.002852	0
	64.28	-0.0145704		62.66	0.000289013		64.28	-0.000156675		0.002856	-0.006
	64.3	-0.0025704		62.68	-0.000320363		64.3	0.00167145		0.00286	0.002
	64.32	-0.0025704		62.7	-0.00116411		64.32	-0.0002973		0.002864	0.002
	64.34	0.0094296		62.72	0.00671089		64.34	0.00260895		0.002868	0.006
	64.36	-0.0025704		62.74	-0.00172661		64.36	-0.00212543		0.002872	-0.004
	64.38	-0.0025704		62.76	0.00239839		64.38	-0.00207855		0.002876	-0.002
	64.4	0.0094296		62.78	0.0108359		64.4	-0.00231293		0.00288	-0.002
	64.42	-0.0025704		62.8	0.00849214		64.42	0.00537458		0.002884	-0.006
	64.44	0.0094296		62.82	0.000523388		64.44	-0.00259418		0.002888	-0.004
	64.46	-0.0025704		62.84	0.00516401		64.46	0.0002652		0.002892	-0.002
	64.48	-0.0025704		62.86	-0.00257036		64.48	0.00354645		0.002896	0
	64.5	-0.0025704		62.88	0.00488276		64.5	-0.00095355		0.0029	-0.002
	64.52	0.0094296		62.9	-0.00125786		64.52	0.000968325		0.002904	0.002
	64.54	-0.0025704		62.92	-0.00121099		64.54	-0.000344175		0.002908	0
	64.56	-0.0145704		62.94	-0.000601613		64.56	0.00654645		0.002912	0.004
	64.58	0.0094296		62.96	0.00478901		64.58	-0.0141254		0.002916	-0.008
	64.6	-0.0025704		62.98	-0.000414113		64.6	0.00143708		0.00292	-0.002
	64.62	-0.0145704		63	0.00183589		64.62	-0.00175043		0.002924	-0.002
	64.64	0.0094296		63.02	-3.91125e-05		64.64	0.0070152		0.002928	-0.002
	64.66	-0.0025704		63.04	0.000992138		64.66	-0.00212543		0.002932	-0.004
	64.68	-0.0145704		63.06	-0.00144536		64.68	-0.00582855		0.002936	0
	64.7	0.0094296		63.08	-0.000976613		64.7	0.0013902		0.00294	-0.004
	64.72	0.0094296		63.1	-0.000414113		64.72	-0.00231293		0.002944	-0.004
	64.74	-0.0025704		63.12	-0.00111724		64.74	0.0045777		0.002948	0
	64.76	-0.0025704		63.14	0.00342964		64.76	-0.0105629		0.002952	0.004
	64.78	-0.0025704		63.16	0.00502339		64.78	0.000687075		0.002956	-0.004
	64.8	-0.0025704		63.18	0.00708589		64.8	-0.0103754		0.00296	0.002
	64.82	0.0094296		63.2	-0.000226613		64.82	-0.00357855		0.002964	0.004
	64.84	0.0094296		63.22	-0.000226613		64.84	-0.00175043		0.002968	0.004
	64.86	-0.0025704		63.24	-0.00196099		64.86	0.0002652		0.002972	0.004
	64.88	-0.0025704		63.26	-0.00861724		64.88	-0.00245355		0.002976	0
	64.9	-0.0025704		63.28	-0.00116411		64.9	-0.00550043		0.00298	-0.002
	64.92	-0.0025704		63.3	-0.000835988		64.92	0.00537458		0.002984	-0.002
	64.94	-0.0025704		63.32	-0.00467974		64.94	0.00410895		0.002988	0.002
	64.96	-0.0025704		63.34	-0.000695363		64.96	0.00110895		0.002992	-0.004
	64.98	0.0094296		63.36	0.00422651		64.98	-0.00503168		0.002996	0.002
	65	0.0094296		63.38	-0.000929738		65	-0.00137543		0.003	0
	65.02	-0.0025704		63.4	0.000148388		65.02	0.00696833		0.003004	0.002
	65.04	-0.0025704		63.42	0.00408589		65.04	0.00617145		0.003008	0.004
	65.06	0.0094296		63.44	0.00511714		65.06	0.00448395		0.003012	0.002
	65.08	-0.0025704		63.46	-0.00196099		65.08	0.00467145		0.003016	0.002
	65.1	-0.0025704		63.48	-0.00552349		65.1	0.00912458		0.00302	0.002
	65.12	-0.0025704		63.5	-0.00130474		65.12	0.0006402		0.003024	-0.002
	65.14	0.0094296		63.52	-0.00317974		65.14	0.00818708		0.003028	-0.002
	65.16	-0.0025704		63.54	-0.000320363		65.16	0.000780825		0.003032	0
	65.18	-0.0025704		63.56	-0.00107036		65.18	0.00237458		0.003036	0
	65.2	0.0094296		63.58	-0.00149224		65.2	-0.00100043		0.00304	0.004
	65.22	-0.0025704		63.6	-0.00439849		65.22	0.00743708		0.003044	0.002
	65.24	-0.0025704		63.62	5.46375e-05		65.24	-0.0019848		0.003048	0
	65.26	0.0094296		63.64	-0.00711724		65.26	0.00054645		0.003052	-0.002
	65.28	-0.0025704		63.66	-0.00121099		65.28	-0.00643793		0.003056	0.002
	65.3	0.0094296		63.68	0.000382763		65.3	-0.00207855		0.00306	0.006
	65.32	0.0094296		63.7	-0.000414113		65.32	0.0055152		0.003064	0
	65.34	0.0094296		63.72	-0.00242974		65.34	7.77e-05		0.003068	0.002
	65.36	-0.0025704		63.74	-0.000976613		65.36	-0.00770355		0.003072	-0.002
	65.38	0.0094296		63.76	0.00488276		65.38	0.000874575		0.003076	0.004
	65.4	-0.0025704		63.78	0.00127339		65.4	-0.000531675		0.00308	-0.002
	65.42	-0.0025704		63.8	0.00328901		65.42	0.00621833		0.003084	-0.002
	65.44	0.0094296		63.82	-0.00852349		65.44	0.0015777		0.003088	-0.002
	65.46	0.0094296		63.84	-0.000742238		65.46	-0.00245355		0.003092	0
	65.48	0.0094296		63.86	0.00596089		65.48	0.0038277		0.003096	-0.008
	65.5	0.0094296		63.88	0.00366401		65.5	-0.00212543		0.0031	-0.008
	65.52	-0.0025704		63.9	-0.00167974		65.52	0.00762458		0.003104	-0.002
	65.54	-0.0025704		63.92	-0.00397661		65.54	0.00504645		0.003108	0
	65.56	0.0094296		63.94	0.00516401		65.56	0.00429645		0.003112	-0.006
	65.58	0.0094296		63.96	-0.00983599		65.58	-0.00221918		0.003116	-0.004
	65.6	-0.0025704		63.98	0.00366401		65.6	-0.0023598		0.00312	-0.002
	65.62	0.0094296		64	-0.00721099		65.62	-0.00137543		0.003124	-0.004
	65.64	-0.0025704		64.02	0.00441401		65.64	-0.00175043		0.003128	0.004
	65.66	0.0094296		64.04	-0.00397661		65.66	-0.00109418		0.003132	0.002
	65.68	0.0094296		64.06	0.00244526		65.68	0.00387458		0.003136	-0.008
	65.7	0.0094296		64.08	0.00628901		65.7	-0.00465668		0.00314	0.002
	65.72	0.0214296		64.1	0.000992138		65.72	-0.0008598		0.003144	-0.002
	65.74	0.0094296		64.12	0.00253901		65.74	-0.00193793		0.003148	-0.006
	65.76	0.0094296		64.14	0.00478901		65.76	-0.00175043		0.003152	-0.006
	65.78	0.0094296		64.16	-0.00524224		65.78	-0.00831293		0.003156	0
	65.8	-0.0025704		64.18	0.000757763		65.8	0.00129645		0.00316	0
	65.82	0.0214296		64.2	-0.00416411		65.82	-0.00175043		0.003164	0.004
	65.84	0.0094296		64.22	-0.00121099		65.84	0.0068277		0.003168	0
	65.86	-0.0025704		64.24	0.000289013		65.86	-0.0034848		0.003172	-0.004
	65.88	0.0094296		64.26	-0.00153911		65.88	-0.000250425		0.003176	0.004
	65.9	0.0094296		64.28	0.00507026		65.9	-0.00803168		0.00318	0.002
	65.92	-0.0025704		64.3	-0.00149224		65.92	0.00523395		0.003184	0.002
	65.94	0.0094296		64.32	-0.00111724		65.94	-0.0053598		0.003188	-0.004
	65.96	-0.0025704		64.34	0.00422651		65.96	-0.00357855		0.003192	-0.002
	65.98	-0.0025704		64.36	-0.000648488		65.98	0.00912458		0.003196	0.006
	66	0.0094296		64.38	-0.00702349		66	-0.00512543		0.0032	0.002
	66.02	-0.0025704		64.4	-0.00205474		66.02	-0.00100043		0.003204	-0.002
	66.04	0.0094296		64.42	0.00483589		66.04	-0.00039105		0.003208	0.008
	66.06	0.0094296		64.44	-0.000835988		66.06	-0.00100043		0.003212	0.004
	66.08	0.0094296		64.46	-0.00135161		66.08	0.00499958		0.003216	0
	66.1	-0.0025704		64.48	0.00483589		66.1	-0.0068598		0.00322	0
	66.12	0.0214296		64.5	-0.00477349		66.12	0.00134333		0.003224	0
	66.14	0.0094296		64.52	-0.00369536		66.14	-0.00484418		0.003228	0.002
	66.16	0.0094296		64.54	-0.00121099		66.16	-0.00165668		0.003232	0
	66.18	-0.0025704		64.56	0.00174214		66.18	-0.0125786		0.003236	-0.004
	66.2	-0.0025704		64.58	-0.00392974		66.2	-0.000250425		0.00324	0.004
	66.22	-0.0025704		64.6	0.00553901		66.22	-0.00100043		0.003244	0.004
	66.24	0.0094296		64.62	-0.00130474		66.24	-0.0002973		0.003248	0.002
	66.26	-0.0025704		64.64	0.00624214		66.26	-0.0081723		0.003252	0.004
	66.28	0.0094296		64.66	-0.00125786		66.28	-0.0004848		0.003256	0.006
	66.3	-0.0025704		64.68	-0.00102349		66.3	-0.00165668		0.00326	0
	66.32	0.0094296		64.7	-0.00177349		66.32	-0.00212543		0.003264	-0.002
	66.34	-0.0025704		64.72	0.00178901		66.34	0.0010152		0.003268	0
	66.36	0.0094296		64.74	0.00708589		66.36	0.00110895		0.003272	0.002
	66.38	0.0094296		64.76	-0.00121099		66.38	0.00303083		0.003276	-0.002
	66.4	-0.0025704		64.78	-0.00392974		66.4	-0.00109418		0.00328	0.002
	66.42	-0.0025704		64.8	0.00408589		66.42	-0.00507855		0.003284	-0.002
	66.44	0.0094296		64.82	-0.00224224		66.44	-0.00545355		0.003288	0.006
	66.46	0.0094296		64.84	0.00178901		66.46	-0.00428168		0.003292	-0.004
	66.48	-0.0025704		64.86	-0.00107036		66.48	-0.00175043		0.003296	0.002
	66.5	-0.0025704		64.88	0.000289013		66.5	-0.00765668		0.0033	-0.002
	66.52	0.0094296		64.9	-0.00191411		66.52	-0.0032973		0.003304	0
	66.54	-0.0025704		64.92	-0.00707036		66.54	-0.00671918		0.003308	-0.004
	66.56	-0.0025704		64.94	0.00319526		66.56	0.00443708		0.003312	0
	66.58	-0.0025704		64.96	-0.00200786		66.58	0.00354645		0.003316	-0.004
	66.6	-0.0025704		64.98	-0.00261724		66.6	-0.00446918		0.00332	-0.002
	66.62	0.0094296		65	0.000992138		66.62	-0.0124379		0.003324	-0.006
	66.64	0.0094296		65.02	0.00478901		66.64	-0.00057855		0.003328	0.008
	66.66	-0.0025704		65.04	0.010039		66.66	0.0073902		0.003332	-0.002
	66.68	-0.0025704		65.06	-0.00121099		66.68	0.00424958		0.003336	0.002
	66.7	-0.0025704		65.08	0.00211714		66.7	-0.00203168		0.00334	0
	66.72	-0.0025704		65.1	0.00675776		66.72	0.00256208		0.003344	0
	66.74	0.0094296		65.12	-0.00233599		66.74	-0.00057855		0.003348	0
	66.76	-0.0025704		65.14	0.00235151		66.76	0.0040152		0.003352	0.004
	66.78	0.0214296		65.16	0.000101513		66.78	-0.00207855		0.003356	0.002
	66.8	-0.0025704		65.18	0.00811714		66.8	-0.0014223		0.00336	0.002
	66.82	-0.0025704		65.2	0.00760151		66.82	-0.0101879		0.003364	-0.002
	66.84	-0.0025704		65.22	0.00178901		66.84	-0.00118793		0.003368	-0.002
	66.86	0.0094296		65.24	0.00146089		66.86	-0.00212543		0.003372	0.004
	66.88	0.0094296		65.26	-0.00289849		66.88	-0.000625425		0.003376	0.002
	66.9	0.0094296		65.28	0.00169526		66.9	-0.00114105		0.00338	0.004
	66.92	-0.0145704		65.3	7.76251e-06		66.92	0.000874575		0.003384	-0.002
	66.94	0.0094296		65.32	0.00160151		66.94	-0.00020355		0.003388	0
	66.96	0.0094296		65.34	-0.00139849		66.96	-0.00357855		0.003392	0
	66.98	0.0094296		65.36	-0.000179738		66.98	-0.00189105		0.003396	-0.002
	67	-0.0025704		65.38	0.00188276		67	-0.00189105		0.0034	0
	67.02	-0.0025704		65.4	-0.00730474		67.02	-0.0102817		0.003404	-0.004
	67.04	-0.0145704		65.42	-0.00252349		67.04	0.00073395		0.003408	-0.002
	67.06	-0.0025704		65.44	-0.000742238		67.06	0.00242145		0.003412	0.008
	67.08	-0.0025704		65.46	-0.00116411		67.08	-0.000437925		0.003416	0.002
	67.1	0.0094296		65.48	-0.000835988		67.1	-1.605e-05		0.00342	0.008
	67.12	-0.0025704		65.5	-0.00430474		67.12	-0.00653168		0.003424	-0.002
	67.14	0.0094296		65.52	-0.00163286		67.14	-0.00175043		0.003428	0
	67.16	-0.0025704		65.54	0.00469526		67.16	-0.00184418		0.003432	-0.002
	67.18	-0.0025704		65.56	-0.00163286		67.18	-0.00264105		0.003436	-0.002
	67.2	-0.0025704		65.58	-0.00477349		67.2	0.00406208		0.00344	-0.002
	67.22	-0.0025704		65.6	-0.00299224		67.22	-0.00156293		0.003444	0.002
	67.24	0.0094296		65.62	-0.00135161		67.24	7.77e-05		0.003448	-0.006
	67.26	-0.0025704		65.64	-0.00336724		67.26	-0.0004848		0.003452	-0.002
	67.28	-0.0025704		65.66	0.00853901		67.28	-0.00128168		0.003456	0
	67.3	-0.0025704		65.68	-0.00308599		67.3	-0.0017973		0.00346	-0.002
	67.32	0.0094296		65.7	-0.00139849		67.32	-0.00789105		0.003464	-0.004
	67.34	-0.0025704		65.72	-0.000882863		67.34	-0.00020355		0.003468	0.002
	67.36	-0.0025704		65.74	0.00300776		67.36	-0.0051723		0.003472	0.006
	67.38	-0.0025704		65.76	-0.000835988		67.38	-0.000250425		0.003476	0.01
	67.4	0.0094296		65.78	0.00286714		67.4	-0.0017973		0.00348	0.008
	67.42	-0.0025704		65.8	-0.00121099		67.42	0.00406208		0.003484	0.002
	67.44	-0.0025704		65.82	0.000382763		67.44	0.00574958		0.003488	0.002
	67.46	-0.0025704		65.84	-0.000929738		67.46	-0.000156675		0.003492	0.004
	67.48	-0.0025704		65.86	0.00324214		67.48	-0.00189105		0.003496	0
	67.5	-0.0025704		65.88	0.00460151		67.5	-0.000437925		0.0035	0.006
	67.52	0.0094296		65.9	-0.000695363		67.52	0.0106246		0.003504	0.002
	67.54	-0.0025704		65.92	0.00492964		67.54	-0.00259418		0.003508	0
	67.56	0.0094296		65.94	0.00483589		67.56	-0.0027348		0.003512	0
	67.58	-0.0025704		65.96	0.00450776		67.58	-0.00212543		0.003516	0
	67.6	0.0094296		65.98	0.000664013		67.6	0.0023277		0.00352	-0.002
	67.62	0.0094296		66	0.0109765		67.62	0.00471833		0.003524	0.002
	67.64	0.0334296		66.02	0.00357026		67.64	0.00354645		0.003528	0.004
	67.66	-0.0145704		66.04	0.00178901		67.66	0.0058902		0.003532	0
	67.68	0.0094296		66.06	0.000476513		67.68	0.00387458		0.003536	0.002
	67.7	0.0094296		66.08	0.00202339		67.7	0.0075777		0.00354	0
	67.72	0.0094296		66.1	0.00178901		67.72	-0.000625425		0.003544	-0.002
	67.74	0.0094296		66.12	0.00699214		67.74	-0.00057855		0.003548	0.004
	67.76	-0.0025704		66.14	-0.000460988		67.76	-0.00812543		0.003552	-0.006
	67.78	-0.0025704		66.16	-0.00107036		67.78	0.00542145		0.003556	0.002
	67.8	0.0094296		66.18	0.000289013		67.8	0.00443708		0.00356	-0.004
	67.82	-0.0025704		66.2	-0.00196099		67.82	0.00537458		0.003564	-0.002
	67.84	0.0094296		66.22	0.00207026		67.84	0.00542145		0.003568	0
	67.86	0.0094296		66.24	-0.000929738		67.86	-0.000250425		0.003572	0
	67.88	-0.0025704		66.26	-0.00116411		67.88	0.00574958		0.003576	0
	67.9	0.0094296		66.28	-0.000742238		67.9	-0.00212543		0.00358	-0.002
	67.92	-0.0025704		66.3	0.00558589		67.92	0.00406208		0.003584	0.002
	67.94	-0.0145704		66.32	-0.00125786		67.94	0.00481208		0.003588	0
	67.96	-0.0025704		66.34	-0.000976613		67.96	0.00499958		0.003592	0.002
	67.98	-0.0025704		66.36	-0.00214849		67.98	0.0083277		0.003596	-0.006
	68	-0.0025704		66.38	-0.00702349		68	0.00546833		0.0036	0
	68.02	-0.0025704		66.4	-0.00130474		68.02	0.00710895		0.003604	-0.008
	68.04	-0.0025704		66.42	-0.00791411		68.04	-0.00221918		0.003608	-0.002
	68.06	0.0094296		66.44	0.000101513		68.06	-0.00446918		0.003612	0
	68.08	0.0094296		66.46	0.00272651		68.08	-0.00203168		0.003616	0
	68.1	-0.0025704		66.48	-0.00111724		68.1	0.00321833		0.00362	0.002
	68.12	-0.0025704		66.5	-0.00139849		68.12	0.0045777		0.003624	0
	68.14	0.0094296		66.52	0.00469526		68.14	0.00574958		0.003628	-0.002
	68.16	0.0094296		66.54	0.00539839		68.16	0.00274958		0.003632	-0.002
	68.18	0.0094296		66.56	-0.00453911		68.18	0.0053277		0.003636	0.002
	68.2	0.0094296		66.58	-0.000695363		68.2	0.00546833		0.00364	0.002
	68.22	-0.0025704		66.6	-0.00158599		68.22	-0.00184418		0.003644	0.006
	68.24	0.0094296		66.62	-0.00224224		68.24	0.0113746		0.003648	0.002
	68.26	-0.0025704		66.64	0.00436714		68.26	0.0109996		0.003652	-0.002
	68.28	0.0094296		66.66	-0.00125786		68.28	-0.00203168		0.003656	0
	68.3	-0.0025704		66.68	-0.00289849		68.3	-0.00320355		0.00366	-0.004
	68.32	0.0214296		66.7	0.00310151		68.32	0.0055152		0.003664	-0.004
	68.34	-0.0145704		66.72	0.00492964		68.34	-0.00278168		0.003668	-0.004
	68.36	-0.0025704		66.74	-0.00299224		68.36	0.00762458		0.003672	-0.006
	68.38	-0.0025704		66.76	0.00507026		68.38	-0.00395355		0.003676	-0.002
	68.4	-0.0025704		66.78	-0.00261724		68.4	-0.000437925		0.00368	0.002
	68.42	-0.0025704		66.8	0.00122651		68.42	0.0013902		0.003684	0.004
	68.44	-0.0025704		66.82	-0.00121099		68.44	0.000874575		0.003688	0
	68.46	0.0094296		66.84	0.00192964		68.46	0.00368708		0.003692	0
	68.48	-0.0025704		66.86	0.00230464		68.48	0.00542145		0.003696	0.002
	68.5	-0.0025704		66.88	-0.00116411		68.5	-0.0014223		0.0037	0.006
	68.52	-0.0025704		66.9	0.000382763		68.52	-0.00512543		0.003704	0
	68.54	-0.0145704		66.92	-0.00130474		68.54	-0.00465668		0.003708	-0.002
	68.56	-0.0025704		66.94	-0.000835988		68.56	-0.000437925		0.003712	0.006
	68.58	0.0094296		66.96	0.00178901		68.58	-0.00362543		0.003716	0.002
	68.6	-0.0025704		66.98	0.00511714		68.6	0.00560895		0.00372	0
	68.62	-0.0025704		67	-0.00130474		68.62	-0.00212543		0.003724	-0.002
	68.64	-0.0025704		67.02	0.00553901		68.64	-0.00821918		0.003728	0
	68.66	-0.0025704		67.04	0.00971089		68.66	-0.0092973		0.003732	0
	68.68	0.0094296		67.06	0.00314839		68.68	0.00073395		0.003736	0.002
	68.7	-0.0025704		67.08	0.00802339		68.7	-0.00357855		0.00374	0.004
	68.72	-0.0025704		67.1	0.00160151		68.72	-0.000344175		0.003744	0.006
	68.74	-0.0025704		67.12	0.00525776		68.74	-0.00203168		0.003748	0.006
	68.76	-0.0025704		67.14	-0.00130474		68.76	-0.0012348		0.003752	0
	68.78	-0.0025704		67.16	0.000242138		68.78	-0.0036723		0.003756	0.002
	68.8	-0.0025704		67.18	0.00807026		68.8	-0.00184418		0.00376	0.004
	68.82	0.0094296		67.2	0.000851513		68.82	0.000874575		0.003764	0.01
	68.84	-0.0025704		67.22	-0.00116411		68.84	-0.00076605		0.003768	0.004
	68.86	0.0094296		67.24	-0.00683599		68.86	-0.00132855		0.003772	-0.002
	68.88	-0.0025704		67.26	-0.00261724		68.88	-0.0012348		0.003776	-0.002
	68.9	-0.0025704		67.28	0.00633589		68.9	-0.00634418		0.00378	0.002
	68.92	-0.0025704		67.3	-0.000273488		68.92	0.0062652		0.003784	-0.002
	68.94	0.0094296		67.32	0.00614839		68.94	-0.00137543		0.003788	-0.002
	68.96	-0.0025704		67.34	0.00141401		68.96	-0.00165668		0.003792	0
	68.98	0.0094296		67.36	-0.000742238		68.98	-0.00503168		0.003796	0
	69	-0.0025704		67.38	-0.00121099		69	0.00218708		0.0038	-0.002
	69.02	0.0094296		67.4	-0.000695363		69.02	-0.0019848		0.003804	-0.004
	69.04	-0.0025704		67.42	0.00188276		69.04	-0.00020355		0.003808	0
	69.06	0.0094296		67.44	-0.00369536		69.06	0.00092145		0.003812	-0.002
	69.08	0.0214296		67.46	0.00905464		69.08	-0.00521918		0.003816	0
	69.1	0.0094296		67.48	-0.000695363		69.1	0.00481208		0.00382	0.002
	69.12	-0.0025704		67.5	-0.00810161		69.12	-0.0002973		0.003824	-0.002
	69.14	-0.0025704		67.52	0.00732026		69.14	-0.0012348		0.003828	0
	69.16	0.0094296		67.54	0.00558589		69.16	-0.00343793		0.003832	0.002
	69.18	0.0094296		67.56	-0.000882863		69.18	-0.00057855		0.003836	-0.002
	69.2	0.0094296		67.58	-0.00196099		69.2	0.000499575		0.00384	-0.002
	69.22	-0.0025704		67.6	-0.00407036		69.22	0.000593325		0.003844	0.004
	69.24	-0.0025704		67.62	0.00183589		69.24	-0.00137543		0.003848	0.006
	69.26	0.0214296		67.64	-0.00191411		69.26	-0.00118793		0.003852	0.002
	69.28	-0.0025704		67.66	0.00464839		69.28	0.00617145		0.003856	-0.008
	69.3	-0.0025704		67.68	-0.00514849		69.3	-0.00128168		0.00386	0
	69.32	0.0094296		67.7	0.000710888		69.32	-0.00020355		0.003864	0.002
	69.34	-0.0025704		67.72	0.00483589		69.34	-0.0103754		0.003868	0
	69.36	-0.0025704		67.74	0.00408589		69.36	-0.00137543		0.003872	0
	69.38	-0.0025704		67.76	-0.00214849		69.38	0.00424958		0.003876	0
	69.4	-0.0025704		67.78	0.00197651		69.4	0.0042027		0.00388	0
	69.42	-0.0145704		67.8	-0.00266411		69.42	0.00415583		0.003884	0
	69.44	0.0094296		67.82	-0.00655474		69.44	-0.00057855		0.003888	0
	69.46	0.0094296		67.84	0.00633589		69.46	-0.000250425		0.003892	-0.002
	69.48	-0.0025704		67.86	0.00760151		69.48	-0.00240668		0.003896	0.004
	69.5	-0.0145704		67.88	-0.00421099		69.5	0.00106208		0.0039	0
	69.52	0.0094296		67.9	0.00478901		69.52	-0.00657855		0.003904	-0.006
	69.54	-0.0025704		67.92	-0.00196099		69.54	-0.0017973		0.003908	-0.006
	69.56	-0.0025704		67.94	-0.000273488		69.56	-0.00245355		0.003912	-0.006
	69.58	-0.0025704		67.96	-0.00111724		69.58	-0.00170355		0.003916	-0.002
	69.6	0.0094296		67.98	0.00478901		69.6	-0.00175043		0.00392	0.004
	69.62	-0.0025704		68	0.00150776		69.62	0.000687075		0.003924	-0.004
	69.64	-0.0025704		68.02	-0.000226613		69.64	-0.0132817		0.003928	-0.002
	69.66	-0.0025704		68.04	0.00497651		69.66	-0.00132855		0.003932	0.004
	69.68	-0.0025704		68.06	-0.00107036		69.68	0.000218325		0.003936	0.006
	69.7	-0.0025704		68.08	-0.00721099		69.7	0.0083277		0.00394	0
	69.72	-0.0025704		68.1	0.00197651		69.72	-0.0021723		0.003944	0
	69.74	0.0094296		68.12	-0.000414113		69.74	-0.00193793		0.003948	0.002
	69.76	0.0094296		68.14	0.00478901		69.76	0.00429645		0.003952	0
	69.78	0.0094296		68.16	-0.00196099		69.78	-0.00732855		0.003956	0.004
	69.8	-0.0025704		68.18	-0.00435161		69.8	0.000218325		0.00396	0.002
	69.82	0.0094296		68.2	-0.00946099		69.82	0.000499575		0.003964	-0.002
	69.84	0.0094296		68.22	-0.00364849		69.84	-0.00100043		0.003968	0
	69.86	-0.0025704		68.24	0.00291401		69.86	-0.0021723		0.003972	0.004
	69.88	0.0094296		68.26	0.000570263		69.88	0.00481208		0.003976	0.002
	69.9	0.0214296		68.28	-0.000789113		69.9	0.00181208		0.00398	0.002
	69.92	0.0214296		68.3	-0.00411724		69.92	0.00218708		0.003984	0.002
	69.94	-0.0025704		68.32	-0.0110547		69.94	-0.00057855		0.003988	-0.002
	69.96	-0.0025704		68.34	-8.59875e-05		69.96	-0.00057855		0.003992	-0.006
	69.98	-0.0025704		68.36	-0.00111724		69.98	-0.00137543		0.003996	0
	70	0.0094296		68.38	0.00689839		70	-0.00203168		0.004	-0.004
	70.02	-0.0025704		68.4	-0.00261724		70.02	0.000124575		0.004004	0.002
	70.04	-0.0025704		68.42	0.00178901		70.04	0.00429645		0.004008	0.004
	70.06	-0.0025704		68.44	-0.00407036		70.06	0.000499575		0.004012	-0.004
	70.08	0.0094296		68.46	-0.00664849		70.08	-0.0027348		0.004016	-0.004
	70.1	0.0094296		68.48	-0.00111724		70.1	0.00392145		0.00402	0.006
	70.12	-0.0145704		68.5	-0.00664849		70.12	-0.00282855		0.004024	0.006
	70.14	-0.0025704		68.52	0.00788276		70.14	-0.00278168		0.004028	0.006
	70.16	-0.0025704		68.54	-0.00121099		70.16	-0.00156293		0.004032	0.004
	70.18	-0.0025704		68.56	-0.00767974		70.18	-0.00301605		0.004036	-0.004
	70.2	-0.0025704		68.58	-0.00111724		70.2	-0.00582855		0.00404	-0.008
	70.22	-0.0025704		68.6	0.000851513		70.22	0.00312458		0.004044	-0.004
	70.24	-0.0025704		68.62	-0.0123204		70.24	-0.00184418		0.004048	-0.008
	70.26	0.0094296		68.64	-0.00411724		70.26	-0.00343793		0.004052	0.004
	70.28	0.0094296		68.66	-0.00280474		70.28	-0.00250043		0.004056	0.004
	70.3	0.0094296		68.68	0.00858589		70.3	0.00603083		0.00406	0.008
	70.32	0.0094296		68.7	0.000148388		70.32	0.00471833		0.004064	0.006
	70.34	-0.0025704		68.72	-0.00107036		70.34	-0.00057855		0.004068	0
	70.36	-0.0025704		68.74	-0.00739849		70.36	-0.0008598		0.004072	-0.006
	70.38	0.0094296		68.76	-0.000648488		70.38	-0.00039105		0.004076	-0.008
	70.4	0.0094296		68.78	0.00357026		70.4	-0.00803168		0.00408	-0.004
	70.42	0.0094296		68.8	0.00324214		70.42	-0.000531675		0.004084	0.008
	70.44	-0.0145704		68.82	-0.00121099		70.44	-0.00020355		0.004088	0.002
	70.46	-0.0025704		68.84	-0.000460988		70.46	-0.0004848		0.004092	0.004
	70.48	-0.0025704		68.86	-0.000882863		70.48	-0.0047973		0.004096	0
	70.5	-0.0025704		68.88	-0.00636724		70.5	-0.0064848		0.0041	-0.004
	70.52	-0.0025704		68.9	0.00192964		70.52	0.00199958		0.004104	0
	70.54	-0.0025704		68.92	-0.00613286		70.54	-0.00175043		0.004108	-0.006
	70.56	0.0214296		68.94	0.000289013		70.56	-0.0017973		0.004112	-0.004
	70.58	0.0094296		68.96	0.000335888		70.58	-0.00212543		0.004116	0.002
	70.6	-0.0265704		68.98	-0.000460988		70.6	-0.00620355		0.00412	0.008
	70.62	-0.0025704		69	-0.00407036		70.62	0.000405825		0.004124	0.004
	70.64	0.0094296		69.02	0.00178901		70.64	-0.00118793		0.004128	0.006
	70.66	-0.0025704		69.04	-0.00107036		70.66	-0.00615668		0.004132	0
	70.68	0.0094296		69.06	0.00628901		70.68	-0.00259418		0.004136	-0.002
	70.7	-0.0025704		69.08	0.000429638		70.7	-0.00531293		0.00414	-0.002
	70.72	-0.0025704		69.1	0.000617138		70.72	-0.00245355		0.004144	-0.002
	70.74	0.0094296		69.12	-0.000460988		70.74	0.00448395		0.004148	0
	70.76	-0.0025704		69.14	-0.00111724		70.76	0.00199958		0.004152	0.008
	70.78	-0.0025704		69.16	-0.00116411		70.78	-0.00493793		0.004156	0
	70.8	0.0214296		69.18	0.00117964		70.8	0.00092145		0.00416	0.004
	70.82	0.0094296		69.2	-3.91125e-05		70.82	0.00106208		0.004164	0
	70.84	0.0094296		69.22	-0.000882863		70.84	-0.00170355		0.004168	0.004
	70.86	0.0094296		69.24	-0.000273488		70.86	0.000405825		0.004172	0
	70.88	0.0094296		69.26	-3.91125e-05		70.88	0.00504645		0.004176	-0.004
	70.9	-0.0025704		69.28	0.00150776		70.9	-0.00325043		0.00418	-0.006
	70.92	0.0094296		69.3	0.00525776		70.92	0.00054645		0.004184	0.008
	70.94	-0.0025704		69.32	-0.000789113		70.94	0.00823395		0.004188	0
	70.96	-0.0025704		69.34	-0.00594536		70.96	0.00687458		0.004192	-0.002
	70.98	0.0094296		69.36	0.00300776		70.98	-0.00287543		0.004196	0.002
	71	-0.0025704		69.38	0.00103901		71	-0.00114105		0.0042	-0.002
	71.02	0.0094296		69.4	-0.00149224		71.02	-0.000156675		0.004204	0
	71.04	0.0094296		69.42	0.00638276		71.04	0.0015777		0.004208	0.002
	71.06	-0.0025704		69.44	-0.0103047		71.06	0.00443708		0.004212	-0.006
	71.08	-0.0145704		69.46	0.00544526		71.08	0.00392145		0.004216	-0.002
	71.1	-0.0025704		69.48	-0.00271099		71.1	-0.0016098		0.00422	0.006
	71.12	0.0094296		69.5	0.000945263		71.12	0.0055152		0.004224	0
	71.14	0.0094296		69.52	-0.00121099		71.14	-0.0017973		0.004228	0.002
	71.16	0.0094296		69.54	-0.00402349		71.16	0.0105308		0.004232	-0.002
	71.18	0.0094296		69.56	-0.000742238		71.18	0.00574958		0.004236	-0.004
	71.2	-0.0145704		69.58	0.00207026		71.2	-0.00076605		0.00424	-0.002
	71.22	-0.0025704		69.6	0.00127339		71.22	-0.0008598		0.004244	0
	71.24	-0.0025704		69.62	-0.00383599		71.24	0.00256208		0.004248	-0.006
	71.26	0.0094296		69.64	0.000476513		71.26	0.00518708		0.004252	-0.002
	71.28	0.0094296		69.66	-0.000226613		71.28	-0.00146918		0.004256	-0.002
	71.3	-0.0025704		69.68	0.000523388		71.3	-0.00137543		0.00426	0
	71.32	0.0094296		69.7	-0.000929738		71.32	-0.000437925		0.004264	0.004
	71.34	0.0094296		69.72	0.00328901		71.34	0.000687075		0.004268	0.008
	71.36	-0.0025704		69.74	-0.00599224		71.36	-0.00207855		0.004272	0.008
	71.38	-0.0025704		69.76	-0.00102349		71.38	-0.000344175		0.004276	0.014
	71.4	0.0094296		69.78	0.00230464		71.4	0.00223395		0.00428	0.006
	71.42	-0.0025704		69.8	-0.00416411		71.42	-0.00245355		0.004284	-0.008
	71.44	-0.0025704		69.82	-0.00247661		71.44	0.00092145		0.004288	-0.012
	71.46	0.0214296		69.84	0.00685151		71.46	0.00471833		0.004292	-0.02
	71.48	0.0094296		69.86	0.000851513		71.48	-0.00128168		0.004296	-0.014
	71.5	-0.0025704		69.88	-0.00749224		71.5	-0.00489105		0.0043	-0.006
	71.52	-0.0025704		69.9	-0.00116411		71.52	-0.000812925		0.004304	0.004
	71.54	-0.0025704		69.92	-0.00341411		71.54	-0.00156293		0.004308	0.004
	71.56	-0.0025704		69.94	0.00267964		71.56	-6.2925e-05		0.004312	0.006
	71.58	-0.0025704		69.96	-0.000742238		71.58	-0.00812543		0.004316	0.006
	71.6	0.0094296		69.98	-0.00674224		71.6	0.00134333		0.00432	0.002
	71.62	-0.0265704		70	-0.00186724		71.62	-0.00207855		0.004324	0
	71.64	-0.0025704		70.02	-0.00182036		71.64	-0.000156675		0.004328	-0.008
	71.66	0.0094296		70.04	0.00778901		71.66	0.00378083		0.004332	0.002
	71.68	0.0094296		70.06	0.00357026		71.68	0.00223395		0.004336	0.002
	71.7	-0.0025704		70.08	-0.00575786		71.7	0.00246833		0.00434	0.006
	71.72	-0.0025704		70.1	0.00178901		71.72	0.00349958		0.004344	0.012
	71.74	-0.0025704		70.12	-0.00139849		71.74	-0.00653168		0.004348	0.004
	71.76	0.0094296		70.14	-0.000929738		71.76	-0.00531293		0.004352	0.002
	71.78	-0.0025704		70.16	0.00460151		71.78	-0.0004848		0.004356	-0.002
	71.8	-0.0025704		70.18	-0.00196099		71.8	-0.00212543		0.00436	-0.012
	71.82	0.0094296		70.2	-0.000414113		71.82	-0.0021723		0.004364	-0.006
	71.84	-0.0145704		70.22	-0.00463286		71.84	0.0121715		0.004368	0.002
	71.86	-0.0025704		70.24	0.00413276		71.86	-0.00296918		0.004372	0.002
	71.88	-0.0025704		70.26	0.00150776		71.88	-0.00807855		0.004376	0
	71.9	0.0094296		70.28	0.00403901		71.9	0.00921833		0.00438	0
	71.92	-0.0025704		70.3	-8.59875e-05		71.92	-0.00582855		0.004384	-0.004
	71.94	-0.0025704		70.32	0.00450776		71.94	-0.0105161		0.004388	0.006
	71.96	0.0094296		70.34	-0.000132863		71.96	0.00331208		0.004392	-0.002
	71.98	-0.0025704		70.36	0.00117964		71.98	0.00092145		0.004396	0.01
	72	0.0094296		70.38	0.0116328		72	-0.00207855		0.0044	0
	72.02	0.0094296		70.4	0.000289013		72.02	0.0083277		0.004404	0
	72.04	-0.0025704		70.42	-0.00130474		72.04	0.00331208		0.004408	0.008
	72.06	-0.0025704		70.44	0.00563276		72.06	-0.00165668		0.004412	-0.002
	72.08	0.0094296		70.46	0.00286714		72.08	-0.00264105		0.004416	-0.002
	72.1	-0.0025704		70.48	-0.00125786		72.1	-0.000625425		0.00442	0
	72.12	0.0094296		70.5	-0.000882863		72.12	0.0010152		0.004424	0
	72.14	-0.0025704		70.52	0.00352339		72.14	-0.00296918		0.004428	-0.002
	72.16	-0.0025704		70.54	-0.00252349		72.16	0.0055152		0.004432	-0.004
	72.18	-0.0025704		70.56	-0.00510161		72.18	-0.0036723		0.004436	-0.002
	72.2	0.0094296		70.58	-0.00116411		72.2	-0.00503168		0.00444	0.002
	72.22	-0.0025704		70.6	-0.00421099		72.22	0.0045777		0.004444	-0.002
	72.24	-0.0025704		70.62	0.00408589		72.24	-0.00578168		0.004448	-0.008
	72.26	0.0094296		70.64	0.00507026		72.26	-0.00957855		0.004452	-0.004
	72.28	0.0094296		70.66	0.000757763		72.28	0.00790583		0.004456	0
	72.3	-0.0025704		70.68	0.00703901		72.3	-0.00057855		0.00446	-0.004
	72.32	0.0094296		70.7	-0.00102349		72.32	-0.0019848		0.004464	-0.006
	72.34	-0.0025704		70.72	-0.00730474		72.34	-0.0047973		0.004468	-0.004
	72.36	0.0094296		70.74	-0.000835988		72.36	-0.00128168		0.004472	0.002
	72.38	0.0094296		70.76	0.00478901		72.38	0.00462458		0.004476	0.002
	72.4	0.0214296		70.78	-0.00266411		72.4	-0.00507855		0.00448	0
	72.42	-0.0025704		70.8	-0.00139849		72.42	-0.00175043		0.004484	0
	72.44	-0.0025704		70.82	-0.00721099		72.44	0.000874575		0.004488	0
	72.46	-0.0025704		70.84	0.00183589		72.46	-0.000437925		0.004492	0.002
	72.48	0.0094296		70.86	-0.00210161		72.48	0.000687075		0.004496	-0.002
	72.5	0.0094296		70.88	-0.00683599		72.5	-0.00100043		0.0045	0
	72.52	-0.0025704		70.9	-0.00735161		72.52	-0.00189105		0.004504	-0.002
	72.54	0.0094296		70.92	-0.00533599		72.54	-0.000531675		0.004508	0
	72.56	0.0094296		70.94	0.00441401		72.56	-0.00282855		0.004512	0.002
	72.58	-0.0025704		70.96	-0.00214849		72.58	0.00017145		0.004516	0.002
	72.6	-0.0025704		70.98	-0.00524224		72.6	-0.00695355		0.00452	-0.004
	72.62	-0.0025704		71	0.00108589		72.62	-0.00189105		0.004524	-0.002
	72.64	-0.0025704		71.02	-0.00177349		72.64	0.00340583		0.004528	-0.002
	72.66	-0.0025704		71.04	-0.00346099		72.66	7.77e-05		0.004532	0.006
	72.68	-0.0025704		71.06	-0.00411724		72.68	-0.000625425		0.004536	-0.002
	72.7	0.0094296		71.08	-0.000414113		72.7	-0.00109418		0.00454	0.002
	72.72	-0.0025704		71.1	-0.00107036		72.72	0.00424958		0.004544	0
	72.74	-0.0265704		71.12	-0.00336724		72.74	-0.00203168		0.004548	0
	72.76	-0.0025704		71.14	0.00385151		72.76	-0.00137543		0.004552	-0.002
	72.78	-0.0145704		71.16	-0.00407036		72.78	0.000124575		0.004556	0.004
	72.8	-0.0025704		71.18	0.00169526		72.8	0.00387458		0.00456	0
	72.82	0.0094296		71.2	-0.00571099		72.82	-0.00100043		0.004564	0.004
	72.84	-0.0025704		71.22	0.00389839		72.84	-0.00432855		0.004568	0.004
	72.86	-0.0025704		71.24	0.00511714		72.86	-0.00531293		0.004572	-0.002
	72.88	-0.0025704		71.26	0.00469526		72.88	-0.00662543		0.004576	0.004
	72.9	-0.0025704		71.28	0.00108589		72.9	-0.00137543		0.00458	-0.002
	72.92	-0.0145704		71.3	-0.00332036		72.92	0.000124575		0.004584	0.004
	72.94	0.0094296		71.32	-0.000976613		72.94	0.00303083		0.004588	0.004
	72.96	-0.0025704		71.34	0.000242138		72.96	-0.0110317		0.004592	-0.004
	72.98	-0.0025704		71.36	0.00582026		72.98	-0.0021723		0.004596	0
	73	-0.0025704		71.38	0.00160151		73	-0.00170355		0.0046	0.002
	73.02	0.0094296		71.4	-0.00121099		73.02	0.00603083		0.004604	0.004
	73.04	-0.0025704		71.42	-0.00721099		73.04	0.000780825		0.004608	0
	73.06	-0.0025704		71.44	-0.00430474		73.06	0.00392145		0.004612	-0.002
	73.08	-0.0025704		71.46	-0.00688286		73.08	-0.00212543		0.004616	-0.002
	73.1	-0.0025704		71.48	0.00774214		73.1	0.0083277		0.00462	-0.002
	73.12	-0.0025704		71.5	0.000289013		73.12	-0.00512543		0.004624	0.002
	73.14	-0.0025704		71.52	0.00216401		73.14	-0.00165668		0.004628	0.002
	73.16	-0.0025704		71.54	-0.00158599		73.16	-0.0031098		0.004632	0.004
	73.18	-0.0025704		71.56	0.00446089		73.18	-1.605e-05		0.004636	0.002
	73.2	0.0094296		71.58	0.00535151		73.2	-0.000531675		0.00464	0.01
	73.22	0.0094296		71.6	-0.000835988		73.22	-0.0066723		0.004644	0.004
	73.24	0.0094296		71.62	-0.00707036		73.24	-0.0023598		0.004648	0.008
	73.26	0.0094296		71.64	0.00516401		73.26	-0.00184418		0.004652	-0.002
	73.28	0.0094296		71.66	-0.010211		73.28	-0.0002973		0.004656	-0.002
	73.3	-0.0025704		71.68	-0.00191411		73.3	0.000499575		0.00466	0
	73.32	0.0094296		71.7	-0.000320363		73.32	-0.0021723		0.004664	0.004
	73.34	0.0094296		71.72	-0.00116411		73.34	0.00546833		0.004668	0.002
	73.36	-0.0025704		71.74	0.00282026		73.36	0.00110895		0.004672	0.002
	73.38	-0.0025704		71.76	0.00291401		73.38	0.00687458		0.004676	0.008
	73.4	0.0094296		71.78	0.00249214		73.4	-0.00353168		0.00468	0.002
	73.42	-0.0025704		71.8	0.00441401		73.42	-0.00203168		0.004684	0
	73.44	-0.0025704		71.82	0.00488276		73.44	0.00321833		0.004688	0.004
	73.46	0.0094296		71.84	0.00286714		73.46	0.000218325		0.004692	0
	73.48	0.0094296		71.86	-0.00144536		73.48	-0.00287543		0.004696	-0.002
	73.5	-0.0025704		71.88	0.00282026		73.5	0.00729645		0.0047	0
	73.52	-0.0025704		71.9	-0.00153911		73.52	0.00167145		0.004704	0.006
	73.54	-0.0025704		71.92	-0.00102349		73.54	-0.00137543		0.004708	0
	73.56	-0.0025704		71.94	-0.000929738		73.56	-0.00165668		0.004712	0.008
	73.58	-0.0025704		71.96	-0.000929738		73.58	0.000968325		0.004716	0.002
	73.6	-0.0025704		71.98	0.000289013		73.6	-0.00568793		0.00472	0.008
	73.62	-0.0025704		72	0.000101513		73.62	-0.00184418		0.004724	0.002
	73.64	-0.0025704		72.02	-0.00702349		73.64	0.00687458		0.004728	0.006
	73.66	0.0094296		72.04	-0.00411724		73.66	-0.00189105		0.004732	0
	73.68	0.0094296		72.06	-0.000742238		73.68	0.000874575		0.004736	0.002
	73.7	-0.0025704		72.08	0.00282026		73.7	-0.00020355		0.00474	0
	73.72	-0.0025704		72.1	0.00108589		73.72	-0.00803168		0.004744	0.004
	73.74	-0.0025704		72.12	-0.000460988		73.74	-0.000250425		0.004748	0.002
	73.76	-0.0025704		72.14	0.00657026		73.76	0.00392145		0.004752	0
	73.78	-0.0025704		72.16	0.000476513		73.78	-0.00212543		0.004756	0.004
	73.8	0.0214296		72.18	-0.000976613		73.8	-0.00446918		0.00476	0.002
	73.82	0.0094296		72.2	-0.00139849		73.82	-0.00240668		0.004764	0
	73.84	-0.0025704		72.22	-0.00702349		73.84	-0.000156675		0.004768	-0.006
	73.86	-0.0025704		72.24	0.00230464		73.86	-0.000250425		0.004772	0.006
	73.88	-0.0025704		72.26	-0.00191411		73.88	0.00912458		0.004776	0.01
	73.9	0.0094296		72.28	-0.00121099		73.9	-0.00207855		0.00478	0.008
	73.92	-0.0025704		72.3	-0.000320363		73.92	0.0038277		0.004784	0.006
	73.94	0.0094296		72.32	-0.00777349		73.94	-0.00212543		0.004788	0.008
	73.96	-0.0025704		72.34	0.00450776		73.96	-0.00039105		0.004792	0
	73.98	0.0094296		72.36	0.00792964		73.98	0.00054645		0.004796	0
	74	0.0094296		72.38	0.00966401		74	-0.00587543		0.0048	0
	74.02	0.0094296		72.4	0.000664013		74.02	-0.00437543		0.004804	0.002
	74.04	0.0094296		72.42	0.00521089		74.04	-0.00207855		0.004808	0.002
	74.06	0.0094296		72.44	-0.00702349		74.06	-0.000531675		0.004812	0.002
	74.08	-0.0025704		72.46	0.00811714		74.08	-0.0006723		0.004816	0
	74.1	-0.0025704		72.48	0.00474214		74.1	-0.0016098		0.00482	0.002
	74.12	-0.0025704		72.5	0.00178901		74.12	-0.0113129		0.004824	0.002
	74.14	-0.0025704		72.52	0.000757763		74.14	-0.00231293		0.004828	0.002
	74.16	-0.0025704		72.54	-0.00238286		74.16	-0.00221918		0.004832	0.006
	74.18	0.0094296		72.56	-0.00364849		74.18	-0.00226605		0.004836	0.002
	74.2	0.0094296		72.58	-0.00716411		74.2	-0.00175043		0.00484	0.002
	74.22	0.0094296		72.6	0.000382763		74.22	-0.0032973		0.004844	-0.004
	74.24	-0.0025704		72.62	0.00478901		74.24	-0.00128168		0.004848	0.004
	74.26	0.0094296		72.64	-0.00116411		74.26	-0.0017973		0.004852	-0.004
	74.28	0.0094296		72.66	-0.00725786		74.28	-0.00250043		0.004856	0
	74.3	-0.0025704		72.68	-0.00257036		74.3	-0.00325043		0.00486	-0.002
	74.32	-0.0025704		72.7	-0.00664849		74.32	0.000687075		0.004864	0.002
	74.34	-0.0025704		72.72	-0.00439849		74.34	-0.00212543		0.004868	0.006
	74.36	0.0094296		72.74	0.00403901		74.36	0.00237458		0.004872	0
	74.38	0.0094296		72.76	0.00174214		74.38	-0.00203168		0.004876	-0.004
	74.4	0.0094296		72.78	-0.000742238		74.4	0.000780825		0.00488	-0.004
	74.42	-0.0025704		72.8	-0.00257036		74.42	0.00321833		0.004884	0.002
	74.44	-0.0025704		72.82	-0.00167974		74.44	-0.0017973		0.004888	0
	74.46	-0.0025704		72.84	-0.00702349		74.46	0.00387458		0.004892	0.002
	74.48	0.0094296		72.86	-0.00158599		74.48	-0.0021723		0.004896	0.002
	74.5	0.0094296		72.88	0.00572651		74.5	-0.00189105		0.0049	0.004
	74.52	-0.0025704		72.9	-0.00678911		74.52	-0.00132855		0.004904	0.002
	74.54	-0.0025704		72.92	-0.00407036		74.54	-0.0044223		0.004908	0.002
	74.56	-0.0025704		72.94	-0.00660161		74.56	-0.00526605		0.004912	0.004
	74.58	0.0094296		72.96	-0.00702349		74.58	-0.00353168		0.004916	0.006
	74.6	-0.0025704		72.98	-0.00350786		74.6	-0.00906293		0.00492	0
	74.62	-0.0025704		73	-0.000835988		74.62	0.0034527		0.004924	0.008
	74.64	-0.0025704		73.02	-0.00182036		74.64	-0.00521918		0.004928	0.004
	74.66	-0.0145704		73.04	0.00539839		74.66	-0.00212543		0.004932	0.006
	74.68	-0.0025704		73.06	0.00207026		74.68	-0.00700043		0.004936	0.006
	74.7	-0.0025704		73.08	0.00183589		74.7	-0.00132855		0.00494	0
	74.72	-0.0025704		73.1	-0.000976613		74.72	-0.00170355		0.004944	0.01
	74.74	-0.0025704		73.12	0.000992138		74.74	0.0047652		0.004948	0.008
	74.76	-0.0025704		73.14	-0.00130474		74.76	-0.00587543		0.004952	0.002
	74.78	-0.0025704		73.16	-0.00111724		74.78	-0.0004848		0.004956	0.006
	74.8	-0.0025704		73.18	0.00783589		74.8	-0.00095355		0.00496	0.002
	74.82	-0.0025704		73.2	0.00146089		74.82	-0.00189105		0.004964	0
	74.84	-0.0025704		73.22	-0.00721099		74.84	-0.00207855		0.004968	0.002
	74.86	-0.0025704		73.24	-0.000460988		74.86	0.0058902		0.004972	0.002
	74.88	-0.0025704		73.26	-0.00683599		74.88	-0.00343793		0.004976	0
	74.9	0.0094296		73.28	-3.91125e-05		74.9	0.00396833		0.00498	0.006
	74.92	0.0094296		73.3	-0.00125786		74.92	-0.00189105		0.004984	0.004
	74.94	0.0094296		73.32	-0.00130474		74.94	-0.0057348		0.004988	0.006
	74.96	-0.0025704		73.34	-0.00458599		74.96	-0.00531293		0.004992	0.002
	74.98	0.0094296		73.36	-0.013211		74.98	-0.00203168		0.004996	0.002
	75	-0.0025704		73.38	-0.0106797		75	0.00424958		0.005	0.004
	75.02	-0.0025704		73.4	0.00291401		75.02	0.000874575		0.005004	0.01
	75.04	-0.0025704		73.42	0.00192964		75.04	0.00115583		0.005008	0.004
	75.06	-0.0025704		73.44	-0.00575786		75.06	-0.00128168		0.005012	0.006
	75.08	-0.0025704		73.46	-0.000507863		75.08	0.00584333		0.005016	0.006
	75.1	-0.0025704		73.48	0.000476513		75.1	0.00537458		0.00502	0.002
	75.12	-0.0025704		73.5	-0.00992974		75.12	-0.00128168		0.005024	0
	75.14	0.0094296		73.52	-0.00528911		75.14	-0.00278168		0.005028	-0.002
	75.16	-0.0025704		73.54	-0.00308599		75.16	-0.00184418		0.005032	0
	75.18	-0.0025704		73.56	0.0117265		75.18	0.00317145		0.005036	0
	75.2	-0.0025704		73.58	-0.00144536		75.2	0.0027027		0.00504	-0.002
	75.22	-0.0025704		73.6	-0.00214849		75.22	-0.00165668		0.005044	0.002
	75.24	0.0094296		73.62	0.000476513		75.24	-0.0006723		0.005048	0.004
	75.26	-0.0025704		73.64	0.00235151		75.26	-0.00362543		0.005052	-0.002
	75.28	-0.0025704		73.66	-0.000601613		75.28	-0.00189105		0.005056	0.01
	75.3	-0.0025704		73.68	-0.000976613		75.3	-0.0032973		0.00506	0.012
	75.32	-0.0145704		73.7	-0.00575786		75.32	0.00410895		0.005064	0.01
	75.34	-0.0025704		73.72	0.000382763		75.34	-0.00250043		0.005068	0.004
	75.36	0.0094296		73.74	0.011914		75.36	0.00537458		0.005072	0.006
	75.38	-0.0025704		73.76	-0.00491411		75.38	-0.00212543		0.005076	0.006
	75.4	0.0094296		73.78	0.00553901		75.4	-0.00203168		0.00508	0.008
	75.42	-0.0025704		73.8	0.00746089		75.42	0.000874575		0.005084	0
	75.44	-0.0025704		73.82	-0.00721099		75.44	-0.00128168		0.005088	-0.002
	75.46	-0.0025704		73.84	0.00685151		75.46	0.00542145		0.005092	-0.004
	75.48	-0.0025704		73.86	0.00225776		75.48	-0.00132855		0.005096	-0.002
	75.5	0.0094296		73.88	-0.00299224		75.5	0.00092145		0.0051	-0.002
	75.52	0.0094296		73.9	-0.00336724		75.52	0.0053277		0.005104	-0.006
	75.54	-0.0025704		73.92	0.00835151		75.54	-0.0019848		0.005108	-0.004
	75.56	0.0094296		73.94	0.00821089		75.56	-0.0133286		0.005112	-0.004
	75.58	0.0094296		73.96	-0.00327349		75.58	-0.00207855		0.005116	0
	75.6	0.0094296		73.98	-0.00130474		75.6	0.00799958		0.00512	0.002
	75.62	-0.0145704		74	-0.000835988		75.62	0.0032652		0.005124	0
	75.64	-0.0025704		74.02	-0.000789113		75.64	0.0068277		0.005128	-0.004
	75.66	-0.0025704		74.04	-0.00191411		75.66	-0.00240668		0.005132	0.004
	75.68	-0.0025704		74.06	-0.00191411		75.68	-0.00165668		0.005136	-0.002
	75.7	0.0094296		74.08	0.00563276		75.7	3.0825e-05		0.00514	-0.006
	75.72	-0.0025704		74.1	-0.00111724		75.72	-0.0014223		0.005144	0
	75.74	-0.0025704		74.12	-0.00163286		75.74	-0.00057855		0.005148	0
	75.76	-0.0025704		74.14	0.00178901		75.76	-0.0017973		0.005152	0
	75.78	-0.0025704		74.16	-0.00125786		75.78	-0.0014223		0.005156	-0.002
	75.8	0.0094296		74.18	0.00413276		75.8	-0.00409418		0.00516	0
	75.82	-0.0025704		74.2	-0.000226613		75.82	-0.00287543		0.005164	0.004
	75.84	0.0094296		74.22	-0.000929738		75.84	-0.0051723		0.005168	0.006
	75.86	-0.0025704		74.24	0.000664013		75.86	0.00092145		0.005172	0.004
	75.88	0.0094296		74.26	-0.00355474		75.88	-0.00550043		0.005176	0.002
	75.9	-0.0145704		74.28	0.00582026		75.9	-0.00362543		0.00518	0.006
	75.92	-0.0025704		74.3	0.00422651		75.92	-0.00887543		0.005184	0.004
	75.94	0.0094296		74.32	0.00961714		75.94	-0.00245355		0.005188	-0.002
	75.96	-0.0025704		74.34	0.000570263		75.96	-0.00503168		0.005192	0.008
	75.98	-0.0025704		74.36	0.0149609		75.98	0.00143708		0.005196	-0.002
	76	-0.0025704		74.38	-0.00196099		76	-0.00264105		0.0052	0.008
	76.02	-0.0025704		74.4	-0.00172661		76.02	-0.0049848		0.005204	-0.002
	76.04	0.0094296		74.42	0.00882026		76.04	-0.00587543		0.005208	0.004
	76.06	-0.0025704		74.44	0.000664013		76.06	-0.00221918		0.005212	0.004
	76.08	-0.0025704		74.46	0.00853901		76.08	-0.0111254		0.005216	0
	76.1	-0.0025704		74.48	0.00103901		76.1	-0.00268793		0.00522	0
	76.12	-0.0145704		74.5	0.00122651		76.12	-0.0016098		0.005224	0.002
	76.14	0.0094296		74.52	-0.00196099		76.14	-0.00353168		0.005228	0.006
	76.16	0.0094296		74.54	-0.00707036		76.16	-0.00240668		0.005232	0.002
	76.18	-0.0145704		74.56	-0.00496099		76.18	-0.000812925		0.005236	0.004
	76.2	0.0094296		74.58	0.00136714		76.2	-0.000250425		0.00524	0.004
	76.22	-0.0025704		74.6	-0.00163286		76.22	-0.00507855		0.005244	0.004
	76.24	0.0094296		74.62	0.00703901		76.24	0.0008277		0.005248	0
	76.26	0.0094296		74.64	-0.00130474		76.26	-0.00221918		0.005252	0.008
	76.28	-0.0025704		74.66	0.00216401		76.28	-0.00587543		0.005256	-0.006
	76.3	-0.0025704		74.68	0.00174214		76.3	0.00162458		0.00526	-0.008
	76.32	-0.0025704		74.7	-0.00196099		76.32	-0.00507855		0.005264	-0.01
	76.34	0.0094296		74.72	-0.000835988		76.34	0.00387458		0.005268	-0.006
	76.36	-0.0025704		74.74	-0.00125786		76.36	0.0028902		0.005272	-0.004
	76.38	-0.0025704		74.76	-0.00308599		76.38	0.00410895		0.005276	0.008
	76.4	-0.0025704		74.78	-0.00271099		76.4	-0.00803168		0.00528	0.014
	76.42	0.0094296		74.8	7.76251e-06		76.42	-0.00212543		0.005284	0.02
	76.44	-0.0025704		74.82	0.00427339		76.44	-0.00212543		0.005288	0.018
	76.46	-0.0025704		74.84	0.00132026		76.46	0.00110895		0.005292	0.016
	76.48	0.0094296		74.86	0.00174214		76.48	0.00134333		0.005296	0.004
	76.5	0.0094296		74.88	-0.00149224		76.5	-0.00400043		0.0053	-0.006
	76.52	-0.0145704		74.9	-0.00228911		76.52	-0.00339105		0.005304	-0.008
	76.54	-0.0145704		74.92	-0.00355474		76.54	-0.00643793		0.005308	-0.008
	76.56	-0.0025704		74.94	-0.00144536		76.56	0.0111402		0.005312	-0.002
	76.58	-0.0025704		74.96	0.00755464		76.58	0.00687458		0.005316	0
	76.6	-0.0145704		74.98	0.00141401		76.6	-0.00357855		0.00532	-0.002
	76.62	-0.0025704		75	0.00835151		76.62	-0.0002973		0.005324	-0.004
	76.64	0.0094296		75.02	0.00764839		76.64	0.00373395		0.005328	0
	76.66	0.0094296		75.04	-0.00219536		76.66	-0.00315668		0.005332	-0.002
	76.68	-0.0025704		75.06	0.00108589		76.68	-0.00657855		0.005336	-0.002
	76.7	0.0094296		75.08	-0.000648488		76.7	-0.00550043		0.00534	0
	76.72	-0.0025704		75.1	0.00235151		76.72	0.00542145		0.005344	0
	76.74	-0.0145704		75.12	0.00675776		76.74	-0.00212543		0.005348	0.002
	76.76	-0.0025704		75.14	-0.00196099		76.76	-0.00362543		0.005352	0.002
	76.78	0.0094296		75.16	-0.00407036		76.78	-0.00475043		0.005356	0.008
	76.8	-0.0025704		75.18	0.00150776		76.8	0.0015777		0.00536	0.002
	76.82	-0.0025704		75.2	-8.59875e-05		76.82	0.00153083		0.005364	0.006
	76.84	-0.0145704		75.22	-0.00378911		76.84	-0.0025473		0.005368	0.002
	76.86	-0.0025704		75.24	0.00324214		76.86	0.0116558		0.005372	0.002
	76.88	-0.0025704		75.26	-0.00158599		76.88	-0.0079848		0.005376	0.008
	76.9	-0.0025704		75.28	0.000523388		76.9	-0.00175043		0.00538	0
	76.92	-0.0025704		75.3	0.00267964		76.92	0.00143708		0.005384	0.006
	76.94	-0.0025704		75.32	0.00291401		76.94	0.00396833		0.005388	0.002
	76.96	-0.0025704		75.34	-0.00158599		76.96	0.00349958		0.005392	-0.002
	76.98	-0.0145704		75.36	-0.00102349		76.98	0.00190583		0.005396	-0.002
	77	-0.0025704		75.38	0.00305464		77	-0.00020355		0.0054	0.002
	77.02	-0.0025704		75.4	0.00891401		77.02	-0.00400043		0.005404	0.002
	77.04	-0.0025704		75.42	-0.00458599		77.04	-0.00400043		0.005408	0.002
	77.06	-0.0145704		75.44	-0.000835988		77.06	-0.00484418		0.005412	0.01
	77.08	0.0094296		75.46	0.00441401		77.08	-0.00296918		0.005416	0.002
	77.1	-0.0025704		75.48	-0.00158599		77.1	-0.00151605		0.00542	0
	77.12	-0.0025704		75.5	-0.00233599		77.12	0.0013902		0.005424	0.002
	77.14	0.0094296		75.52	-0.00116411		77.14	-0.00189105		0.005428	0
	77.16	0.0094296		75.54	-0.00364849		77.16	0.00574958		0.005432	0.002
	77.18	0.0094296		75.56	-0.000507863		77.18	-0.0014223		0.005436	-0.004
	77.2	0.0094296		75.58	0.00113276		77.2	-0.00039105		0.00544	0.002
	77.22	-0.0025704		75.6	0.000523388		77.22	-0.00418793		0.005444	0.002
	77.24	-0.0025704		75.62	0.000945263		77.24	0.00181208		0.005448	-0.002
	77.26	-0.0025704		75.64	-0.00228911		77.26	0.0047652		0.005452	0.002
	77.28	-0.0145704		75.66	0.00455464		77.28	-0.00020355		0.005456	0.004
	77.3	0.0094296		75.68	-0.00149224		77.3	-0.00775043		0.00546	0
	77.32	-0.0025704		75.7	0.00178901		77.32	0.00242145		0.005464	-0.002
	77.34	0.0094296		75.72	-0.00585161		77.34	-0.00639105		0.005468	-0.002
	77.36	-0.0025704		75.74	-0.00528911		77.36	-0.00250043		0.005472	-0.006
	77.38	-0.0025704		75.76	-0.00692974		77.38	0.00574958		0.005476	-0.002
	77.4	-0.0025704		75.78	0.00821089		77.4	0.00612458		0.00548	-0.004
	77.42	-0.0025704		75.8	-0.00149224		77.42	-0.00662543		0.005484	0.004
	77.44	-0.0025704		75.82	0.00741401		77.44	0.00429645		0.005488	0
	77.46	-0.0025704		75.84	-0.00111724		77.46	-0.00189105		0.005492	0
	77.48	0.0094296		75.86	0.00469526		77.48	0.00134333		0.005496	0
	77.5	0.0094296		75.88	0.00235151		77.5	0.00387458		0.0055	0.002
	77.52	0.0094296		75.9	-0.00121099		77.52	-0.00137543		0.005504	-0.004
	77.54	-0.0025704		75.92	0.00333589		77.54	-0.00306293		0.005508	0
	77.56	-0.0025704		75.94	-0.000929738		77.56	-0.00020355		0.005512	0.004
	77.58	-0.0025704		75.96	0.00492964		77.58	-0.00132855		0.005516	0.002
	77.6	-0.0025704		75.98	-0.00163286		77.6	-0.000250425		0.00552	0.004
	77.62	-0.0025704		76	0.00516401		77.62	-0.00400043		0.005524	0.004
	77.64	0.0094296		76.02	-0.00828911		77.64	-0.0006723		0.005528	0.004
	77.66	-0.0025704		76.04	0.000289013		77.66	-0.00203168		0.005532	0
	77.68	0.0214296		76.06	-0.00500786		77.68	-0.00282855		0.005536	-0.006
	77.7	0.0094296		76.08	-0.00125786		77.7	0.000593325		0.00554	-0.006
	77.72	-0.0025704		76.1	-0.00102349		77.72	0.00706208		0.005544	-0.006
	77.74	0.0094296		76.12	-0.00139849		77.74	-0.00226605		0.005548	-0.01
	77.76	-0.0025704		76.14	0.00497651		77.76	0.00199958		0.005552	-0.006
	77.78	0.0094296		76.16	-0.000835988		77.78	-0.00184418		0.005556	0.002
	77.8	0.0094296		76.18	0.00460151		77.8	0.00092145		0.00556	-0.002
	77.82	-0.0025704		76.2	-0.00814849		77.82	-0.00240668		0.005564	0
	77.84	-0.0025704		76.22	0.00441401		77.84	-0.00100043		0.005568	0
	77.86	-0.0025704		76.24	-0.000414113		77.86	-0.00207855		0.005572	0.004
	77.88	-0.0025704		76.26	0.00310151		77.88	-0.00578168		0.005576	0.008
	77.9	0.0094296		76.28	0.00858589		77.9	-0.00165668		0.00558	0.01
	77.92	-0.0025704		76.3	-0.00369536		77.92	3.0825e-05		0.005584	0.01
	77.94	0.0094296		76.32	-0.00116411		77.94	0.0017652		0.005588	0.002
	77.96	-0.0025704		76.34	-0.00158599		77.96	0.00246833		0.005592	0.002
	77.98	-0.0025704		76.36	-0.00135161		77.98	0.00692145		0.005596	0.002
	78	0.0094296		76.38	0.00507026		78	-0.00114105		0.0056	-0.002
	78.02	-0.0025704		76.4	0.00511714		78.02	-0.000531675		0.005604	-0.004
	78.04	-0.0025704		76.42	0.00202339		78.04	0.00823395		0.005608	-0.012
	78.06	0.0094296		76.44	-0.000367238		78.06	0.00434333		0.005612	-0.01
	78.08	0.0094296		76.46	0.00202339		78.08	-0.0038598		0.005616	-0.008
	78.1	0.0094296		76.48	-0.00116411		78.1	-0.000437925		0.00562	-0.012
	78.12	-0.0025704		76.5	-0.00116411		78.12	-0.00475043		0.005624	-0.004
	78.14	-0.0025704		76.52	0.00136714		78.14	-0.00128168		0.005628	0
	78.16	-0.0025704		76.54	-0.00210161		78.16	0.00190583		0.005632	-0.002
	78.18	-0.0025704		76.56	7.76251e-06		78.18	-0.00568793		0.005636	0.002
	78.2	-0.0025704		76.58	0.00155464		78.2	-0.0109379		0.00564	0.006
	78.22	0.0094296		76.6	-0.00121099		78.22	-0.0036723		0.005644	0.004
	78.24	-0.0025704		76.62	-0.00378911		78.24	-0.00184418		0.005648	0.006
	78.26	-0.0025704		76.64	-0.00139849		78.26	-0.00526605		0.005652	0.002
	78.28	0.0094296		76.66	-0.00852349		78.28	0.00279645		0.005656	-0.002
	78.3	-0.0025704		76.68	-0.000742238		78.3	-0.00207855		0.00566	0.002
	78.32	0.0094296		76.7	-0.000226613		78.32	0.000687075		0.005664	0.002
	78.34	-0.0025704		76.72	-0.00233599		78.34	-0.00212543		0.005668	-0.006
	78.36	-0.0025704		76.74	-0.00777349		78.36	-0.00812543		0.005672	-0.002
	78.38	-0.0025704		76.76	-0.00646099		78.38	-0.00184418		0.005676	-0.006
	78.4	0.0214296		76.78	-0.00617974		78.4	-0.00076605		0.00568	-0.006
	78.42	-0.0025704		76.8	-0.00139849		78.42	0.0008277		0.005684	-0.006
	78.44	-0.0145704		76.82	-0.00172661		78.44	-0.00803168		0.005688	-0.006
	78.46	-0.0025704		76.84	-0.00153911		78.46	0.00729645		0.005692	0.002
	78.48	-0.0145704		76.86	-0.000835988		78.48	0.00654645		0.005696	-0.004
	78.5	0.0094296		76.88	-0.00571099		78.5	-0.00245355		0.0057	0.002
	78.52	-0.0025704		76.9	-0.00121099		78.52	-0.000250425		0.005704	0.008
	78.54	-0.0025704		76.92	0.00746089		78.54	0.00209333		0.005708	0.004
	78.56	0.0094296		76.94	0.00197651		78.56	-0.00165668		0.005712	0.012
	78.58	-0.0025704		76.96	0.00300776		78.58	-0.0016098		0.005716	0.002
	78.6	-0.0025704		76.98	-0.000554738		78.6	0.00692145		0.00572	0.002
	78.62	-0.0025704		77	-0.00102349		78.62	0.00092145		0.005724	-0.004
	78.64	-0.0025704		77.02	-0.00111724		78.64	0.00406208		0.005728	-0.006
	78.66	0.0094296		77.04	-0.00121099		78.66	-0.0107504		0.005732	-0.004
	78.68	-0.0025704		77.06	-0.00102349		78.68	-0.00221918		0.005736	-0.004
	78.7	0.0094296		77.08	-0.000789113		78.7	-0.0044223		0.00574	-0.002
	78.72	-0.0025704		77.1	0.00455464		78.72	-0.00132855		0.005744	-0.006
	78.74	-0.0025704		77.12	-3.91125e-05		78.74	0.00349958		0.005748	-0.004
	78.76	-0.0025704		77.14	-0.00191411		78.76	-0.0107036		0.005752	-0.002
	78.78	-0.0025704		77.16	-0.00336724		78.78	-0.00170355		0.005756	0
	78.8	-0.0025704		77.18	-0.000554738		78.8	-0.00493793		0.00576	-0.012
	78.82	-0.0025704		77.2	-0.00589849		78.82	0.00124958		0.005764	0.002
	78.84	-0.0025704		77.22	0.00178901		78.84	-0.00437543		0.005768	0.004
	78.86	-0.0025704		77.24	-0.00153911		78.86	-0.0070473		0.005772	0
	78.88	-0.0025704		77.26	0.00413276		78.88	-0.0110786		0.005776	0
	78.9	-0.0025704		77.28	0.000148388		78.9	-0.00175043		0.00578	0.006
	78.92	-0.0025704		77.3	-0.00116411		78.92	-0.00709418		0.005784	0.004
	78.94	-0.0025704		77.32	0.00483589		78.94	-0.00175043		0.005788	0.008
	78.96	-0.0025704		77.34	0.00216401		78.96	-0.0031098		0.005792	0.004
	78.98	-0.0025704		77.36	0.00178901		78.98	0.00124958		0.005796	-0.004
	79	-0.0025704		77.38	0.00188276		79	-0.00212543		0.0058	-0.002
	79.02	-0.0025704		77.4	-0.00158599		79.02	0.00017145		0.005804	-0.002
	79.04	-0.0025704		77.42	-0.000929738		79.04	-0.00203168		0.005808	-0.006
	79.06	-0.0025704		77.44	-0.000601613		79.06	0.00434333		0.005812	-0.002
	79.08	0.0094296		77.46	-0.000414113		79.08	0.0028902		0.005816	0.002
	79.1	-0.0025704		77.48	-0.00233599		79.1	0.00354645		0.00582	0.002
	79.12	-0.0025704		77.5	0.00178901		79.12	-0.000156675		0.005824	0
	79.14	-0.0025704		77.52	0.00122651		79.14	-0.000625425		0.005828	0.004
	79.16	-0.0025704		77.54	-0.00594536		79.16	7.77e-05		0.005832	0.002
	79.18	0.0094296		77.56	0.00502339		79.18	-0.0016098		0.005836	-0.004
	79.2	-0.0025704		77.58	0.00403901		79.2	0.00303083		0.00584	-0.004
	79.22	0.0094296		77.6	0.000335888		79.22	-0.00020355		0.005844	0
	79.24	0.0094296		77.62	-0.00177349		79.24	0.0013902		0.005848	-0.006
	79.26	0.0094296		77.64	0.00839839		79.26	0.00729645		0.005852	-0.002
	79.28	-0.0025704		77.66	-0.00111724		79.28	0.00509333		0.005856	0
	79.3	0.0094296		77.68	-0.00116411		79.3	-0.00137543		0.00586	0
	79.32	0.0094296		77.7	0.00178901		79.32	-0.00287543		0.005864	-0.002
	79.34	0.0094296		77.72	-0.00707036		79.34	-0.0016098		0.005868	-0.002
	79.36	-0.0025704		77.74	-0.00978911		79.36	0.0043902		0.005872	0
	79.38	-0.0025704		77.76	0.00197651		79.38	-0.00512543		0.005876	0
	79.4	-0.0025704		77.78	-0.00191411		79.4	-6.2925e-05		0.00588	0
	79.42	0.0094296		77.8	-0.000789113		79.42	-0.00207855		0.005884	0
	79.44	-0.0025704		77.82	0.00178901		79.44	-0.0019848		0.005888	0.004
	79.46	0.0094296		77.84	0.000195263		79.46	-0.00437543		0.005892	-0.002
	79.48	-0.0025704		77.86	-0.00153911		79.48	0.0077652		0.005896	0
	79.5	-0.0025704		77.88	-0.00121099		79.5	0.00181208		0.0059	0.004
	79.52	-0.0025704		77.9	0.00544526		79.52	-0.0081723		0.005904	0.002
	79.54	-0.0025704		77.92	-0.00121099		79.54	-0.00193793		0.005908	0
	79.56	-0.0145704		77.94	0.000523388		79.56	-0.0017973		0.005912	0
	79.58	-0.0025704		77.96	-0.00191411		79.58	-0.00465668		0.005916	0
	79.6	0.0094296		77.98	0.00188276		79.6	-0.00690668		0.00592	0.004
	79.62	-0.0025704		78	0.00352339		79.62	-0.00151605		0.005924	0
	79.64	0.0094296		78.02	-0.000226613		79.64	0.00246833		0.005928	-0.01
	79.66	-0.0025704		78.04	-0.00121099		79.66	0.00293708		0.005932	-0.002
	79.68	-0.0025704		78.06	0.00778901		79.68	-0.00057855		0.005936	-0.004
	79.7	-0.0025704		78.08	0.00717964		79.7	0.00724958		0.00594	0
	79.72	-0.0025704		78.1	0.000476513		79.72	-0.000625425		0.005944	0.002
	79.74	-0.0025704		78.12	0.00183589		79.74	-0.0004848		0.005948	0.002
	79.76	0.0094296		78.14	0.00558589		79.76	-0.00803168		0.005952	0
	79.78	-0.0025704		78.16	0.00108589		79.78	-0.0027348		0.005956	0.002
	79.8	-0.0025704		78.18	-0.00214849		79.8	-0.0085473		0.00596	-0.006
	79.82	0.0094296		78.2	0.00103901		79.82	-0.0051723		0.005964	-0.002
	79.84	-0.0025704		78.22	0.00141401		79.84	-0.00845355		0.005968	0
	79.86	-0.0025704		78.24	0.00164839		79.86	0.00935895		0.005972	0
	79.88	-0.0025704		78.26	0.00797651		79.88	-0.00184418		0.005976	-0.004
	79.9	-0.0025704		78.28	-0.00102349		79.9	-0.00821918		0.00598	-0.006
	79.92	0.0094296		78.3	0.0137421		79.92	-0.00118793		0.005984	0.002
	79.94	-0.0025704		78.32	-0.000414113		79.94	-0.0004848		0.005988	-0.002
	79.96	-0.0025704		78.34	0.000382763		79.96	-0.00212543		0.005992	0
	79.98	-0.0025704		78.36	-0.00716411		79.98	-0.00353168		0.005996	0.006
	80	-0.0025704		78.38	0.000429638		80	-0.00357855		0.006	0.006
	80.02	0.0094296		78.4	-0.000929738		80.02	-0.00170355		0.006004	0.002
	80.04	-0.0025704		78.42	0.00497651		80.04	0.0085152		0.006008	-0.002
	80.06	-0.0025704		78.44	0.00633589		80.06	-0.0019848		0.006012	0.002
	80.08	-0.0145704		78.46	0.000289013		80.08	0.00265583		0.006016	0.002
	80.1	-0.0025704		78.48	0.000289013		80.1	-0.00170355		0.00602	-0.004
	80.12	-0.0025704		78.5	0.00464839		80.12	0.00392145		0.006024	-0.01
	80.14	0.0094296		78.52	-0.000414113		80.14	0.000499575		0.006028	-0.002
	80.16	-0.0025704		78.54	0.00933589		80.16	-0.00207855		0.006032	0
	80.18	-0.0025704		78.56	0.00492964		80.18	-0.00489105		0.006036	0.002
	80.2	0.0094296		78.58	0.00192964		80.2	-0.00039105		0.00604	-0.004
	80.22	0.0094296		78.6	0.000523388		80.22	-0.00184418		0.006044	0.004
	80.24	-0.0025704		78.62	-0.00125786		80.24	0.00771833		0.006048	0.006
	80.26	-0.0025704		78.64	0.00483589		80.26	0.00467145		0.006052	0.004
	80.28	-0.0025704		78.66	0.000851513		80.28	0.0006402		0.006056	0
	80.3	0.0094296		78.68	-0.000929738		80.3	-0.000625425		0.00606	0.004
	80.32	0.0094296		78.7	-0.00392974		80.32	0.00584333		0.006064	-0.002
	80.34	0.0094296		78.72	0.00497651		80.34	-0.00207855		0.006068	0.002
	80.36	0.0094296		78.74	-0.00121099		80.36	-0.00282855		0.006072	0
	80.38	0.0094296		78.76	-0.00205474		80.38	0.00317145		0.006076	-0.004
	80.4	-0.0025704		78.78	0.00478901		80.4	-0.00545355		0.00608	0.002
	80.42	-0.0025704		78.8	0.00146089		80.42	-0.00207855		0.006084	0
	80.44	-0.0025704		78.82	-0.00153911		80.44	-0.000531675		0.006088	0
	80.46	0.0094296		78.84	0.00699214		80.46	0.00424958		0.006092	0.002
	80.48	-0.0025704		78.86	-0.00697661		80.48	0.00687458		0.006096	0.004
	80.5	0.0094296		78.88	-0.000414113		80.5	-0.00165668		0.0061	0.002
	80.52	0.0094296		78.9	0.00422651		80.52	-0.000625425		0.006104	0.002
	80.54	-0.0025704		78.92	0.00103901		80.54	0.0115152		0.006108	0
	80.56	0.0214296		78.94	0.00258589		80.56	-0.00278168		0.006112	-0.004
	80.58	0.0094296		78.96	-0.000273488		80.58	-0.0021723		0.006116	-0.008
	80.6	-0.0145704		78.98	-0.00167974		80.6	0.00518708		0.00612	-0.006
	80.62	-0.0025704		79	-0.00271099		80.62	-0.00409418		0.006124	-0.006
	80.64	-0.0025704		79.02	-0.000789113		80.64	-0.00212543		0.006128	-0.006
	80.66	-0.0025704		79.04	0.00113276		80.66	0.00124958		0.006132	-0.006
	80.68	-0.0145704		79.06	-0.00135161		80.68	0.00429645		0.006136	0.002
	80.7	-0.0025704		79.08	-0.00374224		80.7	0.00092145		0.00614	-0.004
	80.72	-0.0025704		79.1	0.000992138		80.72	-0.000250425		0.006144	-0.002
	80.74	0.0094296		79.12	-0.00111724		80.74	-0.00170355		0.006148	0
	80.76	-0.0145704		79.14	-0.00186724		80.76	-0.00812543		0.006152	-0.002
	80.78	-0.0025704		79.16	0.00638276		80.78	-0.00114105		0.006156	0.002
	80.8	-0.0025704		79.18	-0.00130474		80.8	-0.0014223		0.00616	-0.008
	80.82	-0.0025704		79.2	-0.00196099		80.82	0.0032652		0.006164	-0.004
	80.84	-0.0025704		79.22	0.00272651		80.84	-0.00803168		0.006168	-0.002
	80.86	-0.0025704		79.24	-0.00116411		80.86	-0.00803168		0.006172	-0.004
	80.88	-0.0025704		79.26	-0.000976613		80.88	-0.00207855		0.006176	0.002
	80.9	-0.0025704		79.28	-0.00463286		80.9	0.000968325		0.00618	0
	80.92	-0.0025704		79.3	0.00178901		80.92	-0.00470355		0.006184	-0.002
	80.94	-0.0025704		79.32	-0.00102349		80.94	0.00687458		0.006188	0
	80.96	-0.0025704		79.34	-0.00196099		80.96	0.00392145		0.006192	-0.002
	80.98	0.0094296		79.36	-0.00102349		80.98	0.00396833		0.006196	0
	81	-0.0025704		79.38	0.00164839		81	0.00054645		0.0062	-0.006
	81.02	-0.0025704		79.4	0.00221089		81.02	-0.00493793		0.006204	-0.004
	81.04	-0.0025704		79.42	-0.000929738		81.04	-0.0001098		0.006208	-0.004
	81.06	-0.0145704		79.44	-0.00266411		81.06	-0.00821918		0.006212	-0.002
	81.08	-0.0025704		79.46	-0.00346099		81.08	-0.00507855		0.006216	-0.002
	81.1	-0.0145704		79.48	-0.000835988		81.1	-0.00807855		0.00622	-0.006
	81.12	-0.0265704		79.5	-0.00458599		81.12	-0.000625425		0.006224	0.004
	81.14	-0.0025704		79.52	-0.00149224		81.14	-0.000437925		0.006228	-0.002
	81.16	-0.0025704		79.54	0.00155464		81.16	-0.00137543		0.006232	0.002
	81.18	-0.0025704		79.56	-0.00121099		81.18	0.00143708		0.006236	-0.002
	81.2	-0.0025704		79.58	-0.000460988		81.2	-0.00770355		0.00624	-0.004
	81.22	-0.0025704		79.6	-0.00739849		81.22	0.0017652		0.006244	0.002
	81.24	-0.0025704		79.62	-0.00130474		81.24	-0.00507855		0.006248	0
	81.26	-0.0145704		79.64	0.00446089		81.26	0.00584333		0.006252	-0.008
	81.28	-0.0025704		79.66	-8.59875e-05		81.28	0.0119371		0.006256	-0.004
	81.3	-0.0025704		79.68	0.00117964		81.3	-0.00193793		0.00626	0.002
	81.32	-0.0145704		79.7	5.46375e-05		81.32	-0.00189105		0.006264	0.002
	81.34	0.0094296		79.72	-0.00121099		81.34	-0.00690668		0.006268	0
	81.36	-0.0025704		79.74	-0.00121099		81.36	0.00279645		0.006272	0.002
	81.38	-0.0025704		79.76	0.00197651		81.38	0.00846833		0.006276	-0.004
	81.4	-0.0025704		79.78	-0.000179738		81.4	-0.00170355		0.00628	0.002
	81.42	-0.0025704		79.8	0.000101513		81.42	-0.0001098		0.006284	-0.004
	81.44	-0.0025704		79.82	0.00244526		81.44	0.00546833		0.006288	-0.004
	81.46	0.0094296		79.84	-0.00711724		81.46	0.00406208		0.006292	-0.002
	81.48	0.0094296		79.86	-0.0159766		81.48	-0.000531675		0.006296	-0.004
	81.5	-0.0025704		79.88	-0.000742238		81.5	0.00167145		0.0063	-0.002
	81.52	-0.0145704		79.9	-0.00121099		81.52	-0.00250043		0.006304	-0.002
	81.54	-0.0025704		79.92	-0.00266411		81.54	-0.00657855		0.006308	-0.002
	81.56	-0.0025704		79.94	0.00183589		81.56	-0.00109418		0.006312	0.008
	81.58	0.0094296		79.96	-0.00107036		81.58	0.00256208		0.006316	0.002
	81.6	-0.0025704		79.98	-0.00144536		81.6	0.0111871		0.00632	0.004
	81.62	-0.0145704		80	-0.00716411		81.62	0.00593708		0.006324	-0.002
	81.64	-0.0025704		80.02	-8.59875e-05		81.64	0.0032652		0.006328	0.004
	81.66	-0.0025704		80.04	-0.00149224		81.66	-0.0061098		0.006332	0.002
	81.68	-0.0025704		80.06	-0.00646099		81.68	-0.00175043		0.006336	-0.006
	81.7	-0.0025704		80.08	-0.00163286		81.7	0.00973395		0.00634	0.002
	81.72	-0.0025704		80.1	-0.00341411		81.72	-0.00151605		0.006344	0.002
	81.74	-0.0025704		80.12	-0.00346099		81.74	0.000968325		0.006348	-0.002
	81.76	0.0094296		80.14	0.000476513		81.76	0.00499958		0.006352	0.002
	81.78	-0.0025704		80.16	-0.00285161		81.78	-0.00175043		0.006356	0.004
	81.8	-0.0145704		80.18	-0.00439849		81.8	-0.00775043		0.00636	-0.002
	81.82	-0.0025704		80.2	-0.00313286		81.82	-0.00207855		0.006364	0
	81.84	-0.0025704		80.22	0.00338276		81.84	-0.00212543		0.006368	-0.002
	81.86	0.0094296		80.24	-0.00271099		81.86	0.0117496		0.006372	0.004
	81.88	-0.0025704		80.26	-0.00378911		81.88	0.000218325		0.006376	0
	81.9	0.0214296		80.28	0.00122651		81.9	0.00106208		0.00638	0
	81.92	-0.0025704		80.3	-0.00191411		81.92	0.000218325		0.006384	0.004
	81.94	0.0094296		80.32	0.000195263		81.94	-0.00095355		0.006388	-0.004
	81.96	0.0214296		80.34	-0.00308599		81.96	-0.00193793		0.006392	0.002
	81.98	0.0094296		80.36	-0.00210161		81.98	0.00209333		0.006396	-0.002
	82	0.0094296		80.38	-0.000929738		82	0.000312075		0.0064	-0.004
	82.02	-0.0025704		80.4	0.00122651		82.02	-0.0021723		0.006404	0
	82.04	0.0094296		80.42	-0.00167974		82.04	-0.00118793		0.006408	-0.004
	82.06	0.0094296		80.44	0.000335888		82.06	0.00837458		0.006412	0
	82.08	0.0094296		80.46	-0.00491411		82.08	-0.000812925		0.006416	-0.002
	82.1	0.0094296		80.48	-0.00186724		82.1	-0.000812925		0.00642	0
	82.12	-0.0025704		80.5	-0.010211		82.12	-0.00203168		0.006424	0
	82.14	-0.0025704		80.52	0.00239839		82.14	-0.00259418		0.006428	-0.004
	82.16	0.0214296		80.54	-0.000789113		82.16	0.00429645		0.006432	0
	82.18	-0.0025704		80.56	0.00188276		82.18	-0.00746918		0.006436	-0.002
	82.2	-0.0025704		80.58	0.00614839		82.2	0.00424958		0.00644	-0.002
	82.22	0.0214296		80.6	-0.000320363		82.22	-0.00803168		0.006444	0
	82.24	0.0094296		80.62	0.00347651		82.24	-0.0104223		0.006448	-0.002
	82.26	-0.0025704		80.64	-0.00467974		82.26	-0.0023598		0.006452	0
	82.28	0.0094296		80.66	0.00146089		82.28	-0.00146918		0.006456	0.004
	82.3	0.0094296		80.68	0.00492964		82.3	-0.00315668		0.00646	-0.002
	82.32	-0.0025704		80.7	-0.000742238		82.32	-0.00793793		0.006464	-0.006
	82.34	-0.0025704		80.72	-0.000742238		82.34	-0.00362543		0.006468	-0.002
	82.36	0.0094296		80.74	0.00197651		82.36	-0.00512543		0.006472	-0.002
	82.38	0.0094296		80.76	0.000523388		82.38	-0.0051723		0.006476	0.004
	82.4	0.0094296		80.78	-0.00721099		82.4	-0.00615668		0.00648	-0.004
	82.42	0.0094296		80.8	0.000335888		82.42	-0.00484418		0.006484	0.004
	82.44	0.0094296		80.82	0.00216401		82.44	0.0008277		0.006488	0.002
	82.46	0.0094296		80.84	0.00150776		82.46	0.000780825		0.006492	-0.006
	82.48	0.0094296		80.86	0.000195263		82.48	-0.00587543		0.006496	0
	82.5	0.0094296		80.88	0.000382763		82.5	-0.00039105		0.0065	-0.002
	82.52	-0.0025704		80.9	-0.00678911		82.52	-0.0103754		0.006504	0
	82.54	-0.0025704		80.92	-0.00158599		82.54	-0.00118793		0.006508	0.002
	82.56	-0.0025704		80.94	-0.00135161		82.56	-0.00793793		0.006512	0.002
	82.58	0.0094296		80.96	-0.00407036		82.58	-0.00151605		0.006516	-0.004
	82.6	-0.0025704		80.98	-0.00510161		82.6	-0.00456293		0.00652	-0.002
	82.62	0.0094296		81	-0.00121099		82.62	-0.00531293		0.006524	-0.002
	82.64	-0.0025704		81.02	-0.000367238		82.64	-0.00221918		0.006528	0
	82.66	-0.0025704		81.04	0.00188276		82.66	-0.00362543		0.006532	0.004
	82.68	-0.0025704		81.06	-0.00275786		82.68	-0.00287543		0.006536	0
	82.7	-0.0025704		81.08	-0.00121099		82.7	-0.00212543		0.00654	0
	82.72	-0.0145704		81.1	0.00703901		82.72	0.00228083		0.006544	0.004
	82.74	-0.0025704		81.12	0.00235151		82.74	-0.00381293		0.006548	-0.002
	82.76	-0.0145704		81.14	0.00483589		82.76	0.00312458		0.006552	0.004
	82.78	-0.0145704		81.16	0.00178901		82.78	0.00499958		0.006556	-0.004
	82.8	-0.0145704		81.18	-0.00111724		82.8	0.0055152		0.00656	0.002
	82.82	-0.0145704		81.2	0.00858589		82.82	0.00181208		0.006564	-0.002
	82.84	-0.0265704		81.22	0.00605464		82.84	0.0073902		0.006568	0
	82.86	-0.0025704		81.24	0.00253901		82.86	-0.00175043		0.006572	-0.002
	82.88	-0.0145704		81.26	-0.000273488		82.88	0.0013902		0.006576	-0.002
	82.9	-0.0145704		81.28	0.000523388		82.9	0.00542145		0.00658	0
	82.92	-0.0145704		81.3	-0.00327349		82.92	0.00753083		0.006584	0
	82.94	-0.0265704		81.32	0.00403901		82.94	0.00106208		0.006588	-0.004
	82.96	-0.0025704		81.34	-0.00271099		82.96	0.00523395		0.006592	0
	82.98	-0.0265704		81.36	-0.00196099		82.98	0.0025152		0.006596	-0.002
	83	-0.0145704		81.38	-0.00271099		83	0.00110895		0.0066	0
	83.02	-0.0265704		81.4	-0.00186724		83.02	0.0079527		0.006604	0
	83.04	-0.0025704		81.42	0.00633589		83.04	0.00504645		0.006608	0.002
	83.06	-0.0145704		81.44	0.000382763		83.06	0.0092652		0.006612	-0.006
	83.08	-0.0145704		81.46	0.00127339		83.08	0.00687458		0.006616	0.006
	83.1	-0.0145704		81.48	0.000523388		83.1	-0.00128168		0.00662	0
	83.12	-0.0145704		81.5	-0.00139849		83.12	0.00453083		0.006624	0
	83.14	-0.0145704		81.52	-0.00214849		83.14	0.00518708		0.006628	0.002
	83.16	-0.0145704		81.54	0.0138828		83.16	0.00542145		0.006632	0
	83.18	-0.0265704		81.56	-0.00533599		83.18	0.00368708		0.006636	-0.004
	83.2	-0.0265704		81.58	-0.00266411		83.2	0.0096402		0.00664	0
	83.22	-0.0265704		81.6	-0.00116411		83.22	0.00373395		0.006644	-0.002
	83.24	-0.0385704		81.62	0.00746089		83.24	0.0143746		0.006648	0
	83.26	-0.0145704		81.64	0.00225776		83.26	0.0066402		0.006652	0
	83.28	-0.0145704		81.66	-0.00702349		83.28	0.0060777		0.006656	0
	83.3	-0.0145704		81.68	0.00492964		83.3	0.0166246		0.00666	0.002
	83.32	-0.0145704		81.7	-8.59875e-05		83.32	0.00448395		0.006664	0
	83.34	-0.0145704		81.72	0.000335888		83.34	0.00490583		0.006668	0
	83.36	-0.0145704		81.74	-0.00407036		83.36	0.0107652		0.006672	0.004
	83.38	-0.0025704		81.76	0.000710888		83.38	0.0141402		0.006676	0
	83.4	-0.0025704		81.78	0.00778901		83.4	0.00443708		0.00668	0
	83.42	-0.0025704		81.8	-0.00102349		83.42	0.00762458		0.006684	-0.004
	83.44	-0.0025704		81.82	-0.00322661		83.44	0.00621833		0.006688	0.002
	83.46	-0.0145704		81.84	0.00483589		83.46	0.00396833		0.006692	-0.002
	83.48	-0.0145704		81.86	-0.00711724		83.48	0.0118902		0.006696	-0.002
	83.5	0.0094296		81.88	0.00961714		83.5	0.00321833		0.0067	-0.004
	83.52	-0.0025704		81.9	0.00103901		83.52	0.00912458		0.006704	-0.002
	83.54	0.0094296		81.92	-0.00111724		83.54	0.00654645		0.006708	-0.002
	83.56	0.0094296		81.94	-0.000835988		83.56	-0.00137543		0.006712	-0.006
	83.58	0.0094296		81.96	-0.00599224		83.58	-0.00657855		0.006716	-0.004
	83.6	0.0094296		81.98	-0.00561724		83.6	-0.0061098		0.00672	0
	83.62	0.0214296		82	0.00188276		83.62	-0.00493793		0.006724	0
	83.64	0.0094296		82.02	-0.00603911		83.64	-0.00601605		0.006728	0.002
	83.66	0.0094296		82.04	-0.000132863		83.66	-0.00240668		0.006732	-0.004
	83.68	0.0214296		82.06	-0.00125786		83.68	-0.0109848		0.006736	-0.006
	83.7	0.0214296		82.08	-0.00200786		83.7	-0.00207855		0.00674	-0.004
	83.72	0.0214296		82.1	0.00708589		83.72	-0.00882855		0.006744	-0.002
	83.74	0.0334296		82.12	0.000523388		83.74	-0.00896918		0.006748	-0.004
	83.76	0.0214296		82.14	-0.000648488		83.76	-0.00925043		0.006752	0.002
	83.78	0.0334296		82.16	0.000242138		83.78	-0.00681293		0.006756	0
	83.8	0.0094296		82.18	0.00661714		83.8	-0.0122973		0.00676	-0.002
	83.82	0.0214296		82.2	0.00497651		83.82	-0.0112192		0.006764	-0.002
	83.84	0.0454296		82.22	-0.000460988		83.84	-0.0151098		0.006768	0.002
	83.86	0.0334296		82.24	-0.00336724		83.86	-0.00821918		0.006772	-0.004
	83.88	0.0334296		82.26	-0.00158599		83.88	-0.0103754		0.006776	-0.004
	83.9	0.0334296		82.28	0.00502339		83.9	-0.0089223		0.00678	0
	83.92	0.0334296		82.3	-0.00158599		83.92	-0.0201723		0.006784	-0.006
	83.94	0.0214296		82.32	-0.00158599		83.94	-0.0130473		0.006788	0
	83.96	0.0214296		82.34	0.00103901		83.96	-0.0191411		0.006792	-0.006
	83.98	0.0334296		82.36	-0.000460988		83.98	-0.0165629		0.006796	0
	84	0.0334296		82.38	-0.00130474		84	-0.0186723		0.0068	-0.006
	84.02	0.0214296		82.4	-0.00121099		84.02	-0.0188129		0.006804	-0.004
	84.04	0.0214296		82.42	-0.00153911		84.04	-0.0233129		0.006808	-0.006
	84.06	0.0214296		82.44	-0.00182036		84.06	-0.0186254		0.006812	0.002
	84.08	0.0334296		82.46	-0.00964849		84.08	-0.0181098		0.006816	0.002
	84.1	0.0454296		82.48	-0.00149224		84.1	-0.0145004		0.00682	0.004
	84.12	0.0334296		82.5	-0.000648488		84.12	-0.0164223		0.006824	-0.004
	84.14	0.0334296		82.52	-0.000460988		84.14	-0.0240629		0.006828	-0.002
	84.16	-0.0025704		82.54	-0.00646099		84.16	-0.0157192		0.006832	-0.002
	84.18	0.0214296		82.56	-0.00753911		84.18	-0.0180161		0.006836	-0.006
	84.2	0.0094296		82.58	-0.00167974		84.2	-0.0233598		0.00684	0.002
	84.22	0.0094296		82.6	-0.0123204		84.22	-0.0186254		0.006844	-0.002
	84.24	0.0214296		82.62	0.00146089		84.24	-0.0292192		0.006848	0.002
	84.26	0.0094296		82.64	0.00417964		84.26	-0.0159067		0.006852	0.006
	84.28	0.0214296		82.66	-0.00777349		84.28	-0.0193286		0.006856	0.004
	84.3	0.0094296		82.68	0.00535151		84.3	-0.0162817		0.00686	0.004
	84.32	-0.0025704		82.7	-0.00102349		84.32	-0.0136098		0.006864	0.004
	84.34	-0.0025704		82.72	-0.00125786		84.34	-0.0212036		0.006868	0.004
	84.36	-0.0025704		82.74	0.000617138		84.36	-0.0177348		0.006872	0.006
	84.38	-0.0025704		82.76	-0.00355474		84.38	-0.00840668		0.006876	0.006
	84.4	-0.0025704		82.78	0.00108589		84.4	-0.0122973		0.00688	0
	84.42	-0.0265704		82.8	-0.000179738		84.42	-0.0129067		0.006884	0
	84.44	-0.0025704		82.82	-0.00116411		84.44	0.0002652		0.006888	-0.002
	84.46	-0.0145704		82.84	0.000429638		84.46	-0.00582855		0.006892	-0.004
	84.48	-0.0145704		82.86	-0.000414113		84.48	-0.00920355		0.006896	0
	84.5	-0.0265704		82.88	-0.000742238		84.5	-0.00507855		0.0069	0
	84.52	-0.0265704		82.9	0.00192964		84.52	-0.0021723		0.006904	-0.002
	84.54	-0.0265704		82.92	0.000335888		84.54	0.00274958		0.006908	-0.004
	84.56	-0.0265704		82.94	0.00333589		84.56	-0.00170355		0.006912	-0.002
	84.58	-0.0505704		82.96	-0.000367238		84.58	0.000687075		0.006916	0
	84.6	-0.0385704		82.98	-0.00102349		84.6	0.00448395		0.00692	-0.002
	84.62	-0.0385704		83	0.00267964		84.62	0.00340583		0.006924	0.002
	84.64	-0.0505704		83.02	0.00947651		84.64	0.0111871		0.006928	0.004
	84.66	-0.0145704		83.04	0.00300776		84.66	0.00790583		0.006932	0.004
	84.68	-0.0505704		83.06	0.0109296		84.68	0.0133902		0.006936	0
	84.7	-0.0385704		83.08	0.00858589		84.7	0.0207496		0.00694	0
	84.72	-0.0385704		83.1	0.00802339		84.72	0.0195777		0.006944	0.004
	84.74	-0.0625704		83.12	0.0136953		84.74	0.0072027		0.006948	0
	84.76	-0.0385704		83.14	0.012289		84.76	0.0157808		0.006952	-0.002
	84.78	-0.0625704		83.16	0.0126171		84.78	0.0287183		0.006956	-0.004
	84.8	-0.0625704		83.18	0.00450776		84.8	0.0174215		0.00696	-0.002
	84.82	-0.0625704		83.2	0.000898388		84.82	0.029609		0.006964	0
	84.84	-0.0625704		83.22	0.0220859		84.84	0.0324683		0.006968	-0.004
	84.86	-0.0385704		83.24	0.0157109		84.86	0.0295152		0.006972	-0.006
	84.88	-0.0385704		83.26	0.00357026		84.88	0.0291402		0.006976	0.002
	84.9	-0.0385704		83.28	0.0155234		84.9	0.020609		0.00698	0
	84.92	-0.0385704		83.3	0.0121953		84.92	0.0327965		0.006984	-0.002
	84.94	-0.0505704		83.32	0.00403901		84.94	0.0267496		0.006988	-0.002
	84.96	-0.0505704		83.34	0.00863276		84.96	0.0357027		0.006992	0
	84.98	-0.0385704		83.36	0.0126171		84.98	0.0237496		0.006996	0.004
	85	-0.0385704		83.38	0.0104609		85	0.0279683		0.007	0.002
	85.02	-0.0385704		83.4	0.0153359		85.02	0.0302183		0.007004	0.004
	85.04	-0.0385704		83.42	0.0148671		85.04	0.0181715		0.007008	0.002
	85.06	-0.0385704		83.44	-0.000179738		85.06	0.0263277		0.007012	-0.004
	85.08	-0.0385704		83.46	0.0153359		85.08	0.0330308		0.007016	0.002
	85.1	-0.0265704		83.48	0.00999214		85.1	0.0255308		0.00702	0
	85.12	-0.0265704		83.5	0.00113276		85.12	0.0302183		0.007024	-0.004
	85.14	-0.0265704		83.52	0.00188276		85.14	0.0155465		0.007028	0.008
	85.16	0.0094296		83.54	0.00296089		85.16	0.0189215		0.007032	0.002
	85.18	-0.0265704		83.56	-0.000695363		85.18	0.0220621		0.007036	-0.004
	85.2	-0.0145704		83.58	0.00253901		85.2	0.0137652		0.00704	0.004
	85.22	-0.0145704		83.6	0.0134609		85.22	0.0202808		0.007044	0
	85.24	-0.0265704		83.62	-0.00627349		85.24	0.00790583		0.007048	0.002
	85.26	-0.0145704		83.64	-0.00172661		85.26	0.00654645		0.007052	0.004
	85.28	0.0094296		83.66	-0.00571099		85.28	0.00996833		0.007056	0
	85.3	0.0214296		83.68	-0.00364849		85.3	0.0144683		0.00706	0
	85.32	0.0094296		83.7	-0.00111724		85.32	0.00490583		0.007064	0.004
	85.34	0.0094296		83.72	-0.00828911		85.34	0.0104371		0.007068	0.008
	85.36	0.0334296		83.74	-0.00196099		85.36	-0.00564105		0.007072	0
	85.38	0.0094296		83.76	-0.00266411		85.38	-0.00137543		0.007076	-0.004
	85.4	0.0334296		83.78	-0.00908599		85.4	-0.00596918		0.00708	-0.002
	85.42	0.0454296		83.8	-0.00735161		85.42	-0.000437925		0.007084	0
	85.44	0.0334296		83.82	-0.00566411		85.44	-0.00831293		0.007088	0
	85.46	0.0454296		83.84	-0.0131641		85.46	-0.0108442		0.007092	0
	85.48	0.0454296		83.86	-0.00767974		85.48	-0.0135629		0.007096	0.002
	85.5	0.0454296		83.88	-0.0104454		85.5	-0.0144067		0.0071	0.002
	85.52	0.0454296		83.9	-0.0204297		85.52	-0.0156723		0.007104	0.006
	85.54	0.0574296		83.92	-0.0217422		85.54	-0.0138442		0.007108	-0.002
	85.56	0.0454296		83.94	-0.0189766		85.56	-0.0271567		0.007112	-0.006
	85.58	0.0574296		83.96	-0.0131641		85.58	-0.0320317		0.007116	0
	85.6	0.0694296		83.98	-0.0178047		85.6	-0.0315161		0.00712	0.004
	85.62	0.0574296		84	-0.0148047		85.62	-0.0324067		0.007124	0
	85.64	0.0574296		84.02	-0.0115235		85.64	-0.0346567		0.007128	0.004
	85.66	0.0694296		84.04	-0.0193985		85.66	-0.0376567		0.007132	-0.004
	85.68	0.0694296		84.06	-0.0142422		85.68	-0.0357348		0.007136	-0.004
	85.7	0.0694296		84.08	-0.0181797		85.7	-0.0502661		0.00714	0.002
	85.72	0.0694296		84.1	-0.027086		85.72	-0.0417817		0.007144	-0.002
	85.74	0.0694296		84.12	-0.025211		85.74	-0.0410786		0.007148	0.002
	85.76	0.0694296		84.14	-0.0231016		85.76	-0.0486254		0.007152	-0.002
	85.78	0.0574296		84.16	-0.0241797		85.78	-0.0376098		0.007156	0.002
	85.8	0.0574296		84.18	-0.0138672		85.8	-0.0442661		0.00716	0
	85.82	0.0574296		84.2	-0.0105391		85.82	-0.0450629		0.007164	0
	85.84	0.0694296		84.22	-0.017336		85.84	-0.0390161		0.007168	0.002
	85.86	0.0574296		84.24	-0.0177579		85.86	-0.0435161		0.007172	-0.002
	85.88	0.0694296		84.26	-0.0261954		85.88	-0.0457661		0.007176	-0.004
	85.9	0.0694296		84.28	-0.0102579		85.9	-0.0532661		0.00718	-0.004
	85.92	0.0334296		84.3	-0.0118985		85.92	-0.0510161		0.007184	-0.008
	85.94	0.0334296		84.32	-0.0223985		85.94	-0.0494223		0.007188	-0.002
	85.96	0.0334296		84.34	-0.0133047		85.96	-0.0499848		0.007192	-0.002
	85.98	0.0334296		84.36	-0.0114297		85.98	-0.0456254		0.007196	0.004
	86	0.0454296		84.38	-0.00664849		86	-0.0421098		0.0072	0.002
	86.02	0.0334296		84.4	-0.0117579		86.02	-0.0363442		0.007204	-0.004
	86.04	0.0334296		84.42	-0.0122266		86.04	-0.0456254		0.007208	-0.004
	86.06	0.0214296		84.44	-0.00866411		86.06	-0.0317973		0.007212	-0.006
	86.08	0.0214296		84.46	-0.00739849		86.08	-0.0331567		0.007216	-0.004
	86.1	-0.0025704		84.48	-0.00116411		86.1	-0.0274379		0.00722	-0.002
	86.12	-0.0025704		84.5	-0.00107036		86.12	-0.0238754		0.007224	0
	86.14	-0.0025704		84.52	0.000710888		86.14	-0.0265473		0.007228	0
	86.16	-0.0265704		84.54	0.00263276		86.16	-0.0205942		0.007232	0.006
	86.18	-0.0025704		84.56	0.00188276		86.18	-0.0234067		0.007236	0.002
	86.2	-0.0265704		84.58	0.00417964		86.2	-0.0133754		0.00724	0.002
	86.22	-0.0385704		84.6	0.0106015		86.22	-0.0148286		0.007244	-0.002
	86.24	-0.0265704		84.62	0.00427339		86.24	-0.0125786		0.007248	0
	86.26	-0.0385704		84.64	0.0121015		86.26	-0.00184418		0.007252	-0.002
	86.28	-0.0625704		84.66	0.019789		86.28	-0.00400043		0.007256	-0.004
	86.3	-0.0625704		84.68	0.0162734		86.3	0.00654645		0.00726	-0.004
	86.32	-0.0505704		84.7	0.0141171		86.32	0.016109		0.007264	0.002
	86.34	-0.0625704		84.72	0.0139765		86.34	0.0120308		0.007268	0
	86.36	-0.0745704		84.74	0.0211015		86.36	0.0053277		0.007272	0.004
	86.38	-0.0745704		84.76	0.0224609		86.38	0.0199996		0.007276	-0.006
	86.4	-0.0745704		84.78	0.0206796		86.4	0.0259527		0.00728	-0.002
	86.42	-0.0865704		84.8	0.0225078		86.42	0.0244058		0.007284	-0.002
	86.44	-0.0985704		84.82	0.020164		86.44	0.0298902		0.007288	0.002
	86.46	-0.0865704		84.84	0.0205859		86.46	0.0317183		0.007292	-0.006
	86.48	-0.11057		84.86	0.0209609		86.48	0.0398277		0.007296	-0.006
	86.5	-0.0865704		84.88	0.0280859		86.5	0.0481246		0.0073	-0.004
	86.52	-0.0865704		84.9	0.0308046		86.52	0.045359		0.007304	-0.002
	86.54	-0.11057		84.92	0.0279921		86.54	0.0490621		0.007308	0
	86.56	-0.11057		84.94	0.0169296		86.56	0.0522965		0.007312	0.002
	86.58	-0.0985704		84.96	0.0275703		86.58	0.0589058		0.007316	0.006
	86.6	-0.11057		84.98	0.0166953		86.6	0.065234		0.00732	0
	86.62	-0.11057		85	0.0280859		86.62	0.0624215		0.007324	-0.002
	86.64	-0.0865704		85.02	0.0285078		86.64	0.061109		0.007328	-0.004
	86.66	-0.11057		85.04	0.026539		86.66	0.0682808		0.007332	-0.006
	86.68	-0.0985704		85.06	0.0309453		86.68	0.0706246		0.007336	-0.004
	86.7	-0.0865704		85.08	0.0243359		86.7	0.0616246		0.00734	0.002
	86.72	-0.0985704		85.1	0.0247578		86.72	0.0672965		0.007344	0
	86.74	-0.0985704		85.12	0.0278046		86.74	0.0702027		0.007348	0.004
	86.76	-0.0985704		85.14	0.035539		86.76	0.0676715		0.007352	0
	86.78	-0.0865704		85.16	0.0202578		86.78	0.0714683		0.007356	-0.002
	86.8	-0.0865704		85.18	0.0170234		86.8	0.0639215		0.00736	0
	86.82	-0.0745704		85.2	0.0233515		86.82	0.0604996		0.007364	-0.002
	86.84	-0.0625704		85.22	0.0136953		86.84	0.0615777		0.007368	-0.002
	86.86	-0.0745704		85.24	0.0157578		86.86	0.0664996		0.007372	0.002
	86.88	-0.0625704		85.26	0.0143046		86.88	0.0529527		0.007376	-0.002
	86.9	-0.0505704		85.28	0.00872651		86.9	0.0634527		0.00738	-0.002
	86.92	-0.0625704		85.3	0.0192734		86.92	0.0563277		0.007384	0.006
	86.94	-0.0505704		85.32	-0.000742238		86.94	0.0480308		0.007388	0
	86.96	-0.0265704		85.34	0.000101513		86.96	0.053984		0.007392	-0.002
	86.98	-0.0265704		85.36	0.00732026		86.98	0.0451715		0.007396	-0.002
	87	-0.0265704		85.38	0.00277339		87	0.0408121		0.0074	0
	87.02	-0.0145704		85.4	-0.000835988		87.02	0.0233746		0.007404	0
	87.04	-0.0025704		85.42	-0.00135161		87.04	0.0300308		0.007408	0.004
	87.06	-0.0025704		85.44	0.00502339		87.06	0.024359		0.007412	-0.006
	87.08	0.0334296		85.46	-0.00205474		87.08	0.0200933		0.007416	-0.002
	87.1	0.0334296		85.48	-0.0155547		87.1	0.00724958		0.00742	0.004
	87.12	0.0454296		85.5	-0.0141485		87.12	0.010859		0.007424	0
	87.14	0.0454296		85.52	-0.0124141		87.14	-0.00207855		0.007428	-0.004
	87.16	0.0574296		85.54	-0.0163047		87.16	0.00410895		0.007432	0
	87.18	0.0694296		85.56	-0.0211329		87.18	-0.00943793		0.007436	0
	87.2	0.0694296		85.58	-0.0307891		87.2	-0.0151567		0.00744	0
	87.22	0.0814296		85.6	-0.0200547		87.22	-0.0274379		0.007444	-0.004
	87.24	0.0694296		85.62	-0.0355235		87.24	-0.0295473		0.007448	-0.002
	87.26	0.0934296		85.64	-0.0388047		87.26	-0.0210161		0.007452	-0.006
	87.28	0.0934296		85.66	-0.0279297		87.28	-0.0410317		0.007456	-0.004
	87.3	0.12943		85.68	-0.0352891		87.3	-0.0437036		0.00746	0.002
	87.32	0.10543		85.7	-0.0358985		87.32	-0.0396723		0.007464	0.002
	87.34	0.14143		85.72	-0.041711		87.34	-0.0609067		0.007468	-0.004
	87.36	0.11743		85.74	-0.042086		87.36	-0.0622661		0.007472	0.002
	87.38	0.12943		85.76	-0.0450391		87.38	-0.0688754		0.007476	0
	87.4	0.11743		85.78	-0.0382891		87.4	-0.0663911		0.00748	0
	87.42	0.14143		85.8	-0.0397422		87.42	-0.0717817		0.007484	-0.002
	87.44	0.12943		85.82	-0.0487422		87.44	-0.0906254		0.007488	-0.002
	87.46	0.14143		85.84	-0.0557266		87.46	-0.0829379		0.007492	-0.004
	87.48	0.12943		85.86	-0.0397422		87.48	-0.0861254		0.007496	-0.002
	87.5	0.15343		85.88	-0.0500547		87.5	-0.0960629		0.0075	-0.002
	87.52	0.14143		85.9	-0.0489766		87.52	-0.0928754		0.007504	0.002
	87.54	0.12943		85.92	-0.0397891		87.54	-0.0951254		0.007508	-0.004
	87.56	0.15343		85.94	-0.0395547		87.56	-0.103188		0.007512	0.004
	87.58	0.14143		85.96	-0.0487422		87.58	-0.107454		0.007516	-0.004
	87.6	0.12943		85.98	-0.0352891		87.6	-0.0970473		0.00752	0
	87.62	0.12943		86	-0.0386172		87.62	-0.0916098		0.007524	0
	87.64	0.11743		86.02	-0.0352422		87.64	-0.0995317		0.007528	0.004
	87.66	0.10543		86.04	-0.039086		87.66	-0.111016		0.007532	-0.002
	87.68	0.10543		86.06	-0.0379141		87.68	-0.0969067		0.007536	0
	87.7	0.0934296		86.08	-0.0384766		87.7	-0.0962036		0.00754	0
	87.72	0.0934296		86.1	-0.0299454		87.72	-0.102532		0.007544	0.002
	87.74	0.0694296		86.12	-0.0336485		87.74	-0.0890786		0.007548	-0.008
	87.76	0.0574296		86.14	-0.0301797		87.76	-0.0932973		0.007552	-0.002
	87.78	0.0814296		86.16	-0.0203829		87.78	-0.0899692		0.007556	-0.002
	87.8	0.0694296		86.18	-0.0328047		87.8	-0.0825161		0.00756	0
	87.82	0.0454296		86.2	-0.0126485		87.82	-0.0753911		0.007564	0
	87.84	0.0574296		86.22	-0.0100704		87.84	-0.0792348		0.007568	-0.004
	87.86	0.0214296		86.24	-0.0127422		87.86	-0.0658754		0.007572	0
	87.88	0.0214296		86.26	0.00103901		87.88	-0.0643754		0.007576	0
	87.9	0.0094296		86.28	-0.00744536		87.9	-0.0605317		0.00758	-0.004
	87.92	-0.0025704		86.3	0.00661714		87.92	-0.0414536		0.007584	-0.004
	87.94	-0.0025704		86.32	0.00450776		87.94	-0.0361098		0.007588	-0.004
	87.96	-0.0145704		86.34	0.00207026		87.96	-0.0391567		0.007592	0
	87.98	-0.0385704		86.36	0.0202109		87.98	-0.0280004		0.007596	0
	88	-0.0385704		86.38	0.028789		88	-0.0133754		0.0076	-0.002
	88.02	-0.0625704		86.4	0.0290703		88.02	-0.0146879		0.007604	0.002
	88.04	-0.0505704		86.42	0.0216171		88.04	-0.00100043		0.007608	-0.002
	88.06	-0.0745704		86.44	0.0312265		88.06	0.00298395		0.007612	-0.002
	88.08	-0.0865704		86.46	0.0401796		88.08	0.00523395		0.007616	0
	88.1	-0.0865704		86.48	0.0431796		88.1	0.0216402		0.00762	0
	88.12	-0.11057		86.5	0.047164		88.12	0.0274527		0.007624	-0.002
	88.14	-0.11057		86.52	0.0556953		88.14	0.0346715		0.007628	-0.006
	88.16	-0.12257		86.54	0.0525078		88.16	0.0437652		0.007632	0
	88.18	-0.12257		86.56	0.0500234		88.18	0.0586246		0.007636	0
	88.2	-0.14657		86.58	0.0516171		88.2	0.0540777		0.00764	0.004
	88.22	-0.17057		86.6	0.0592109		88.22	0.0741402		0.007644	0.002
	88.24	-0.15857		86.62	0.0638515		88.24	0.0777027		0.007648	0.002
	88.26	-0.15857		86.64	0.0673203		88.26	0.0861402		0.007652	0
	88.28	-0.17057		86.66	0.0662421		88.28	0.0877808		0.007656	-0.004
	88.3	-0.15857		86.68	0.0558828		88.3	0.0961246		0.00766	0
	88.32	-0.18257		86.7	0.064414		88.32	0.0999215		0.007664	0.006
	88.34	-0.18257		86.72	0.0742578		88.34	0.10489		0.007668	0
	88.36	-0.17057		86.74	0.0637109		88.36	0.116281		0.007672	-0.002
	88.38	-0.18257		86.76	0.0689609		88.38	0.112578		0.007676	0.002
	88.4	-0.18257		86.78	0.0718671		88.4	0.128984		0.00768	-0.002
	88.42	-0.17057		86.8	0.0722421		88.42	0.126781		0.007684	0.002
	88.44	-0.20657		86.82	0.068914		88.44	0.134281		0.007688	0
	88.46	-0.17057		86.84	0.0709296		88.46	0.126125		0.007692	0.002
	88.48	-0.17057		86.86	0.0672734		88.48	0.132218		0.007696	0.002
	88.5	-0.17057		86.88	0.0596328		88.5	0.123734		0.0077	-0.006
	88.52	-0.14657		86.9	0.0634296		88.52	0.136296		0.007704	-0.002
	88.54	-0.15857		86.92	0.0573828		88.54	0.133156		0.007708	0.002
	88.56	-0.15857		86.94	0.0455234		88.56	0.131937		0.007712	-0.002
	88.58	-0.14657		86.96	0.0395234		88.58	0.132781		0.007716	-0.002
	88.6	-0.11057		86.98	0.044539		88.6	0.126218		0.00772	-0.004
	88.62	-0.11057		87	0.0376953		88.62	0.12889		0.007724	-0.002
	88.64	-0.0985704		87.02	0.0279453		88.64	0.11464		0.007728	0
	88.66	-0.0985704		87.04	0.0356796		88.66	0.12364		0.007732	-0.002
	88.68	-0.0865704		87.06	0.0195546		88.68	0.110234		0.007736	-0.002
	88.7	-0.0625704		87.08	0.0229296		88.7	0.118156		0.00774	-0.002
	88.72	-0.0745704		87.1	0.0162265		88.72	0.0971558		0.007744	0.002
	88.74	-0.0505704		87.12	0.00230464		88.74	0.0881558		0.007748	0.002
	88.76	-0.0385704		87.14	-0.000507863		88.76	0.0783121		0.007752	-0.002
	88.78	-0.0385704		87.16	0.00507026		88.78	0.0818746		0.007756	0
	88.8	-0.0145704		87.18	-0.00557036		88.8	0.0685152		0.00776	0
	88.82	-0.0025704		87.2	-0.00828911		88.82	0.0639215		0.007764	-0.004
	88.84	0.0214296		87.22	-0.0213204		88.84	0.0420777		0.007768	-0.004
	88.86	0.0454296		87.24	-0.0230547		88.86	0.0515465		0.007772	-0.004
	88.88	0.0334296		87.26	-0.029336		88.88	0.0292808		0.007776	-0.002
	88.9	0.0694296		87.28	-0.0404922		88.9	0.0237027		0.00778	-0.006
	88.92	0.0694296		87.3	-0.0371172		88.92	0.00823395		0.007784	0
	88.94	0.0934296		87.32	-0.0381485		88.94	0.00246833		0.007788	-0.002
	88.96	0.10543		87.34	-0.0554922		88.96	-0.0149223		0.007792	-0.004
	88.98	0.10543		87.36	-0.0565704		88.98	-0.0205004		0.007796	-0.002
	89	0.12943		87.38	-0.0666954		89	-0.0381723		0.0078	0
	89.02	0.14143		87.4	-0.070586		89.02	-0.0376567		0.007804	-0.01
	89.04	0.15343		87.42	-0.0704922		89.04	-0.0474536		0.007808	-0.004
	89.06	0.16543		87.44	-0.0793047		89.06	-0.0663911		0.007812	0
	89.08	0.17743		87.46	-0.0817891		89.08	-0.0742192		0.007816	-0.004
	89.1	0.18943		87.48	-0.0838985		89.1	-0.0817661		0.00782	0.002
	89.12	0.18943		87.5	-0.0873204		89.12	-0.0962973		0.007824	-0.004
	89.14	0.18943		87.52	-0.0931797		89.14	-0.107266		0.007828	0
	89.16	0.21343		87.54	-0.0941641		89.16	-0.118422		0.007832	-0.006
	89.18	0.21343		87.56	-0.102039		89.18	-0.119969		0.007836	-0.002
	89.2	0.21343		87.58	-0.106211		89.2	-0.129625		0.00784	0.002
	89.22	0.21343		87.6	-0.0962735		89.22	-0.131922		0.007844	0
	89.24	0.23743		87.62	-0.103633		89.24	-0.15161		0.007848	0.008
	89.26	0.22543		87.64	-0.100117		89.26	-0.155125		0.007852	0.002
	89.28	0.22543		87.66	-0.100164		89.28	-0.164969		0.007856	0.002
	89.3	0.22543		87.68	-0.10893		89.3	-0.167172		0.00786	0.004
	89.32	0.23743		87.7	-0.0957579		89.32	-0.16961		0.007864	0.002
	89.34	0.21343		87.72	-0.0884454		89.34	-0.17125		0.007868	0
	89.36	0.21343		87.74	-0.0895235		89.36	-0.172235		0.007872	0.004
	89.38	0.20143		87.76	-0.0881641		89.38	-0.174954		0.007876	0.002
	89.4	0.18943		87.78	-0.0830547		89.4	-0.178563		0.00788	0.002
	89.42	0.18943		87.8	-0.0804766		89.42	-0.182594		0.007884	-0.002
	89.44	0.18943		87.82	-0.0850704		89.44	-0.166797		0.007888	0
	89.46	0.17743		87.84	-0.0856797		89.46	-0.186532		0.007892	-0.004
	89.48	0.16543		87.86	-0.0708204		89.48	-0.176313		0.007896	0
	89.5	0.16543		87.88	-0.0624766		89.5	-0.174625		0.0079	0
	89.52	0.14143		87.9	-0.0526797		89.52	-0.16975		0.007904	-0.004
	89.54	0.11743		87.92	-0.0482735		89.54	-0.168954		0.007908	-0.002
	89.56	0.11743		87.94	-0.045836		89.56	-0.158313		0.007912	0.002
	89.58	0.10543		87.96	-0.0402579		89.58	-0.14411		0.007916	0.002
	89.6	0.0694296		87.98	-0.0257735		89.6	-0.147063		0.00792	-0.002
	89.62	0.0694296		88	-0.0246016		89.62	-0.142422		0.007924	-0.002
	89.64	0.0454296		88.02	-0.0148047		89.64	-0.127985		0.007928	0
	89.66	0.0334296		88.04	-0.00444536		89.66	-0.112985		0.007932	-0.002
	89.68	0.0334296		88.06	0.00708589		89.68	-0.114063		0.007936	0.004
	89.7	-0.0025704		88.08	0.00267964		89.7	-0.0969067		0.00794	0.002
	89.72	-0.0265704		88.1	0.0302421		89.72	-0.0734223		0.007944	-0.002
	89.74	-0.0385704		88.12	0.0230234		89.74	-0.0735629		0.007948	0
	89.76	-0.0385704		88.14	0.0370859		89.76	-0.0636254		0.007952	0
	89.78	-0.0625704		88.16	0.0382578		89.78	-0.0360629		0.007956	0.004
	89.8	-0.0625704		88.18	0.0506796		89.8	-0.0252348		0.00796	-0.002
	89.82	-0.0985704		88.2	0.0629609		89.82	-0.0145473		0.007964	-0.002
	89.84	-0.0985704		88.22	0.0635234		89.84	-0.0104692		0.007968	-0.004
	89.86	-0.13457		88.24	0.0740234		89.86	0.00790583		0.007972	0.002
	89.88	-0.13457		88.26	0.0837734		89.88	0.0166246		0.007976	0
	89.9	-0.14657		88.28	0.0913203		89.9	0.0421715		0.00798	-0.008
	89.92	-0.17057		88.3	0.10257		89.92	0.0444215		0.007984	-0.002
[truncated: 18,003 more rows]

## Sheet: Fig S6d
d)	Skull B 2120							Skull C 2147							Skull E 2150							Skull A 2157
	x position	measured pressure	y position	measured pressure	z position	measured pressure		x position	measured pressure	y position	measured pressure	z position	measured pressure		x position	measured pressure	y position	measured pressure	z position	measured pressure		x position	measured pressure	y position	measured pressure	z position	measured pressure
	[mm]	[kPa]	[mm]	[kPa]	[mm]	[kPa]		[mm]	[kPa]	[mm]	[kPa]	[mm]	[kPa]		[mm]	[kPa]	[mm]	[kPa]	[mm]	[kPa]		[mm]	[kPa]	[mm]	[kPa]	[mm]	[kPa]
	-4.66	43.4667	-4.499	97.9679	-4.785	131.826		-4.705	38.7792	-4.363	67.7503	-4.275	75.6655		-4.736	56.843	-5.06	38.2665	-4.933	89.6282		-4.71	43.4804	-4.981	42.382	-4.976	105.875
	-4.562	42.1979	-4.401	90.4483	-4.683	146.672		-4.606	36.154	-4.26	62.3114	-4.175	94.7029		-4.636	54.3663	-4.951	35.8025	-4.832	97.1967		-4.612	46.6394	-4.882	33.6999	-4.873	107.802
	-4.466	42.604	-4.303	83.5403	-4.583	160.437		-4.511	33.9309	-4.162	56.142	-4.076	114.094		-4.538	48.4313	-4.862	32.7302	-4.734	103.382		-4.512	47.1545	-4.784	24.5066	-4.775	109.597
	-4.365	43.8205	-4.198	78.4413	-4.484	178.011		-4.411	32.7798	-4.068	49.1476	-3.977	134.239		-4.436	38.6561	-4.76	27.3621	-4.637	109.097		-4.411	47.1316	-4.682	15.6804	-4.675	112.35
	-4.258	43.514	-4.102	76.9615	-4.386	194.802		-4.31	32.0194	-3.965	42.3598	-3.877	154.29		-4.338	26.0493	-4.663	21.0915	-4.535	113.762		-4.314	45.3422	-4.586	8.35083	-4.577	115.179
	-4.16	41.2109	-4.004	79.809	-4.284	212.085		-4.201	35.9989	-3.867	38.2062	-3.776	174.65		-4.236	10.4407	-4.56	13.9216	-4.434	117.929		-4.214	41.6556	-4.483	9.74623	-4.475	118.052
	-4.059	37.1637	-3.904	87.3053	-4.182	229.131		-4.107	43.7041	-3.764	38.1725	-3.674	192.494		-4.132	8.09301	-4.454	10.3552	-4.332	120.989		-4.108	35.8817	-4.382	17.5681	-4.373	121.638
	-3.959	32.057	-3.803	97.814	-4.082	244.05		-4.004	55.539	-3.659	40.8914	-3.574	208.556		-4.034	26.2521	-4.359	14.2403	-4.233	122.618		-4.011	29.9363	-4.277	26.374	-4.273	125.038
	-3.858	28.2523	-3.703	106.372	-3.985	258.233		-3.905	69.3621	-3.565	46.4791	-3.475	224.715		-3.933	46.6506	-4.26	22.9627	-4.134	123.739		-3.914	22.9976	-4.175	33.8531	-4.175	128.706
	-3.759	28.8803	-3.602	120.034	-3.883	271.373		-3.801	83.7323	-3.468	52.4764	-3.377	237.831		-3.832	66.5911	-4.161	34.235	-4.034	123.372		-3.809	15.9692	-4.082	41.1078	-4.076	131.873
	-3.661	35.9031	-3.506	132.01	-3.783	282.292		-3.699	96.153	-3.366	59.3261	-3.277	249.338		-3.729	84.9987	-4.058	44.9609	-3.935	122.326		-3.705	11.5235	-3.986	47.423	-3.975	134.857
	-3.563	48.0125	-3.407	144.98	-3.683	291.302		-3.605	108.228	-3.263	65.9719	-3.177	258.473		-3.636	99.6511	-3.951	55.7603	-3.834	120.426		-3.605	11.4776	-3.884	52.5764	-3.875	137.45
	-3.464	63.7189	-3.305	158.263	-3.583	298.483		-3.509	117.773	-3.156	70.7412	-3.077	263.76		-3.538	114.193	-3.858	67.2246	-3.735	118.69		-3.507	14.4744	-3.779	56.5706	-3.774	139.526
	-3.364	80.522	-3.196	171.631	-3.483	303.213		-3.409	124.764	-3.061	76.4056	-2.979	266.015		-3.44	124.998	-3.761	78.4568	-3.637	115.724		-3.407	18.6416	-3.675	59.742	-3.674	141.367
	-3.257	98.2945	-3.101	188.499	-3.385	305.304		-3.305	127.296	-2.966	81.8934	-2.877	265.047		-3.337	130.325	-3.662	88.6725	-3.535	112.684		-3.304	21.66	-3.582	61.8937	-3.576	143.492
	-3.156	113.938	-3.002	206.97	-3.285	304.358		-3.199	125.628	-2.861	90.3121	-2.776	260.309		-3.231	130.661	-3.553	99.5977	-3.434	109.459		-3.205	23.1117	-3.484	64.764	-3.476	143.316
	-3.065	128.116	-2.902	228.048	-3.184	300.379		-3.108	120.816	-2.759	98.8396	-2.674	251.322		-3.131	125.312	-3.454	108.106	-3.333	107.896		-3.107	23.1949	-3.386	68.7076	-3.376	144.431
	-2.96	142.237	-2.801	251.416	-3.085	293.05		-3.01	111.411	-2.658	108.326	-2.575	240.053		-3.035	114.396	-3.356	115.721	-3.232	107.332		-3.011	21.7855	-3.28	74.5021	-3.275	145.188
	-2.865	153.496	-2.702	271.889	-2.986	283.553		-2.906	99.3184	-2.564	121.73	-2.477	223.336		-2.936	97.6988	-3.259	122.628	-3.134	108.65		-2.914	19.5087	-3.176	81.483	-3.177	145.232
	-2.76	162.753	-2.603	297.977	-2.886	270.86		-2.807	90.0491	-2.463	138.117	-2.375	203.644		-2.838	77.0279	-3.157	129.487	-3.033	112.323		-2.812	18.2752	-3.086	90.6014	-3.078	146.707
	-2.656	169.867	-2.507	324.577	-2.785	255.666		-2.699	86.4263	-2.364	155.124	-2.276	180.827		-2.734	51.5444	-3.054	133.948	-2.933	119.778		-2.703	20.7844	-2.983	103.242	-2.975	148.231
	-2.561	175.353	-2.405	352.282	-2.682	238.258		-2.609	93.6311	-2.262	170.436	-2.174	155.811		-2.635	27.5699	-2.958	137.107	-2.833	130.423		-2.606	27.7427	-2.885	115.163	-2.874	150.504
	-2.46	178.42	-2.305	376.202	-2.583	218.845		-2.51	112.012	-2.159	183.599	-2.075	130.305		-2.538	21.985	-2.858	138.977	-2.733	143.945		-2.512	37.524	-2.78	127.205	-2.774	154.091
	-2.362	179.855	-2.195	396.722	-2.484	198.155		-2.409	140.176	-2.063	197.259	-1.977	105.928		-2.437	51.3843	-2.759	139.464	-2.636	160.138		-2.414	50.0845	-2.683	138.644	-2.675	160.326
	-2.261	178.842	-2.1	411.662	-2.385	179.459		-2.303	172.515	-1.963	207.893	-1.876	90.4982		-2.335	85.7975	-2.658	137.55	-2.534	180.385		-2.313	63.2983	-2.585	149.773	-2.575	168.675
	-2.16	175.295	-2.007	421.746	-2.283	163.654		-2.205	199.857	-1.864	213.88	-1.776	92.2877		-2.23	118.724	-2.556	133.224	-2.434	201.04		-2.205	76.1471	-2.485	158.809	-2.474	178.147
	-2.061	169.986	-1.906	426.48	-2.183	154.706		-2.107	228.8	-1.763	214.788	-1.675	114.375		-2.13	147.849	-2.451	126.909	-2.332	225.068		-2.11	87.4027	-2.383	166.369	-2.373	190.154
	-1.961	161.658	-1.805	422.234	-2.083	156.649		-2.004	256.301	-1.656	211.144	-1.575	150.927		-2.035	174.832	-2.357	117.362	-2.234	247.973		-2.011	97.9653	-2.278	169.486	-2.274	204.526
	-1.859	151.587	-1.696	411.843	-1.985	169.683		-1.907	275.139	-1.563	200.826	-1.476	196.814		-1.936	198.317	-2.259	104.031	-2.135	272.873		-1.915	106.821	-2.178	169.852	-2.175	220.312
	-1.756	140.118	-1.602	392.41	-1.884	191.287		-1.804	287.29	-1.468	185.257	-1.377	246.093		-1.836	214.715	-2.159	89.0143	-2.035	299.728		-1.81	113.517	-2.082	166.655	-2.077	238.418
	-1.657	129.275	-1.506	366.028	-1.784	221.526		-1.705	290.014	-1.366	164.413	-1.277	299.452		-1.73	220.986	-2.056	73.2135	-1.936	325.635		-1.703	117.723	-1.987	161.148	-1.975	257.66
	-1.563	118.855	-1.402	326.476	-1.684	255.433		-1.605	284.902	-1.262	141.579	-1.177	354.318		-1.63	219.483	-1.954	61.5349	-1.834	353.541		-1.609	120.535	-1.885	151.433	-1.876	278.071
	-1.464	113.626	-1.303	283.917	-1.584	296.997		-1.509	270.915	-1.161	124.582	-1.077	407.684		-1.539	209.31	-1.859	58.407	-1.735	379.02		-1.509	122.94	-1.778	141.881	-1.774	299.574
	-1.364	119.708	-1.195	240.949	-1.484	340.155		-1.411	250.028	-1.065	117.675	-0.978	464.827		-1.441	189.742	-1.763	73.2196	-1.637	406.465		-1.412	127.792	-1.676	133.357	-1.675	322.105
	-1.254	141.245	-1.104	194.224	-1.386	385.186		-1.304	226.483	-0.966	136.365	-0.878	523.38		-1.337	158.726	-1.662	102.303	-1.536	432.93		-1.31	136.153	-1.586	129.539	-1.576	347.103
	-1.158	171.701	-1.003	147.494	-1.285	430.814		-1.204	210.823	-0.863	179.272	-0.777	581.292		-1.231	123.084	-1.553	141.485	-1.435	459.598		-1.207	150.898	-1.487	132.739	-1.475	371.113
	-1.063	214.761	-0.906	125.43	-1.184	474.43		-1.106	210.599	-0.762	236.953	-0.674	637.479		-1.132	87.7463	-1.451	179	-1.333	486.42		-1.109	170.766	-1.387	149.486	-1.375	392.904
	-0.96	269.25	-0.803	144.863	-1.085	515.081		-1.01	235.57	-0.658	303.651	-0.576	690.696		-1.041	68.4203	-1.357	226.138	-1.233	509.305		-1.013	198.764	-1.278	176.635	-1.275	414.854
	-0.866	324.179	-0.696	198.331	-0.987	556.306		-0.906	292.264	-0.566	373.098	-0.477	738.401		-0.941	91.5542	-1.262	272.545	-1.135	532.338		-0.914	233.772	-1.177	209.168	-1.178	439.333
	-0.759	388.092	-0.599	264.685	-0.887	596.98		-0.808	361.684	-0.468	450.732	-0.376	788.136		-0.836	148.96	-1.158	324.518	-1.032	555.264		-0.807	273.522	-1.086	248.045	-1.077	460.22
	-0.661	446.533	-0.507	334.998	-0.786	635.77		-0.699	445.359	-0.363	536.748	-0.276	831.989		-0.735	214.439	-1.055	375.629	-0.934	575.851		-0.707	312.269	-0.987	290.217	-0.975	480.812
	-0.563	508.314	-0.405	415.918	-0.683	670.025		-0.609	527.536	-0.262	616.076	-0.175	874.338		-0.632	283.564	-0.951	423.523	-0.833	595.137		-0.608	355.503	-0.883	336.571	-0.874	498.687
	-0.466	567.544	-0.304	493.928	-0.583	703.204		-0.508	621.306	-0.156	690.945	-0.076	911.329		-0.536	351.623	-0.862	467.358	-0.732	611.916		-0.509	397.647	-0.777	380.738	-0.774	516.808
	-0.364	627.5	-0.195	561.684	-0.484	731.546		-0.411	712.879	-0.067	755.912	0.022	942.862		-0.435	426.728	-0.757	513.857	-0.635	627.023		-0.415	437.97	-0.677	421.617	-0.675	531.668
	-0.259	678.375	-0.103	620.663	-0.385	758.726		-0.304	798.054	0.032	824.274	0.126	975.552		-0.337	489.832	-0.658	554.536	-0.534	642.207		-0.31	477.029	-0.582	459.162	-0.576	544.631
	-0.16	722.12	-0.006	677.905	-0.283	780.007		-0.206	865.01	0.135	888.449	0.223	1001.2		-0.231	544.519	-0.556	589.275	-0.434	654.412		-0.212	511.52	-0.485	496.295	-0.474	555.921
	-0.061	759.84	0.094	729.951	-0.182	796.8		-0.105	930.641	0.235	939.826	0.325	1018.79		-0.134	588.007	-0.454	619.576	-0.333	664.336		-0.112	538.606	-0.382	526.73	-0.374	565.826
	0.039	792.003	0.195	770.442	-0.083	811.264		-0.004	982.617	0.343	985.336	0.425	1035.05		-0.036	628.509	-0.363	644.116	-0.232	671.417		-0.014	560.642	-0.276	548.649	-0.274	571.959
	0.141	812.277	0.304	799.764	0.016	821.962		0.093	1019.6	0.432	1015.38	0.524	1045.43		0.063	656.513	-0.26	663.01	-0.134	675.787		0.089	576.661	-0.181	567.074	-0.176	579.721
	0.244	821.205	0.396	815.692	0.116	824.435		0.195	1044.04	0.535	1036.05	0.623	1048.76		0.166	673.779	-0.162	673.18	-0.035	677.178		0.193	585.7	-0.086	579.566	-0.076	582.625
	0.343	822.437	0.497	823.224	0.216	826.84		0.298	1046.77	0.633	1048.11	0.723	1045.02		0.27	677.759	-0.058	677.214	0.065	677.841		0.296	584.345	0.014	584.508	0.025	583.442
	0.437	816.124	0.597	817.608	0.317	821.657		0.392	1036.36	0.743	1043.45	0.823	1041.6		0.368	668.773	0.045	674.971	0.165	674.147		0.394	578.31	0.116	582.814	0.125	583.89
	0.536	797.466	0.696	803.165	0.416	814.755		0.491	1011.32	0.84	1031.6	0.923	1032.37		0.464	648.705	0.137	662.502	0.266	670.517		0.493	563.415	0.225	571.385	0.226	579.337
	0.639	768.606	0.797	782.548	0.515	804.384		0.592	965.088	0.936	1006.89	1.022	1018.1		0.56	618.421	0.241	641.085	0.363	664.529		0.591	542.062	0.32	556.004	0.326	574.002
	0.743	733.673	0.898	749.151	0.615	788.013		0.694	906.239	1.033	972.822	1.123	999.279		0.66	574.983	0.338	616.525	0.466	654.48		0.694	514.188	0.415	534.481	0.424	567.465
	0.842	693.7	0.994	705.904	0.715	770.479		0.797	839.312	1.136	920.576	1.224	976.091		0.771	520.002	0.445	586.692	0.565	644.68		0.795	479.933	0.518	502.366	0.525	557.365
	0.94	645.949	1.095	656.199	0.816	748.543		0.891	763.735	1.238	871.147	1.326	949.973		0.867	466.72	0.543	553.479	0.668	631.495		0.893	440.665	0.616	466.002	0.624	545.309
	1.038	593.46	1.196	604.956	0.915	724.546		0.991	672.96	1.341	814.583	1.425	919.984		0.961	401.282	0.64	515.827	0.766	617.396		0.988	397.612	0.723	424.436	0.725	534.868
	1.136	542.193	1.305	553.759	1.012	697.406		1.095	570.173	1.437	747.776	1.524	889.255		1.064	326.235	0.737	471.315	0.865	600.461		1.088	347.872	0.822	383.425	0.823	519.632
	1.241	487.46	1.397	501.032	1.114	666.461		1.191	474.201	1.532	676.111	1.624	854.12		1.159	257.83	0.842	423.363	0.967	581.909		1.189	296.844	0.913	339.043	0.924	504.661
	1.344	435.043	1.495	447.137	1.215	634.927		1.298	374.698	1.633	596.679	1.725	816.433		1.267	185.965	0.943	377.901	1.065	563.167		1.294	247.957	1.015	286.901	1.025	489.142
	1.434	384.691	1.593	398.022	1.318	602.825		1.392	287.455	1.738	515.246	1.826	779.505		1.364	125.021	1.044	339.5	1.168	541.059		1.395	199.873	1.116	237.625	1.127	472.554
	1.541	327.973	1.696	356.797	1.416	569.883		1.49	205.794	1.84	450.152	1.924	746.425		1.463	75.8615	1.142	294.374	1.266	519.508		1.486	156.386	1.225	192.344	1.227	454.666
	1.638	281.552	1.804	327.847	1.516	537.742		1.59	154.201	1.937	376.253	2.023	710.273		1.559	69.8438	1.241	254.299	1.365	497.738		1.587	114.976	1.319	152.129	1.325	439.347
	1.739	241.868	1.897	309.874	1.615	504.266		1.697	155.871	2.037	308.368	2.125	672.807		1.661	105.398	1.34	222.327	1.466	474.155		1.687	84.1626	1.414	116.502	1.424	421.672
	1.842	203.932	1.994	300.933	1.718	470.001		1.795	185.332	2.135	257.253	2.223	637.225		1.765	145.284	1.443	198.383	1.567	449.66		1.793	69.7423	1.516	89.9671	1.527	405.34
	1.937	169.248	2.094	300.475	1.817	437.95		1.896	232.972	2.236	224.772	2.326	602.482		1.865	179.244	1.544	184.662	1.667	426.019		1.89	72.3911	1.616	81.7224	1.625	389.535
	2.042	136.224	2.194	306.241	1.917	406.21		1.996	277.669	2.344	215.265	2.425	569.495		1.965	208.567	1.641	176.378	1.767	402.388		1.987	85.5906	1.721	90.0197	1.727	374.079
	2.142	108.952	2.303	313.091	2.015	375.282		2.094	313.107	2.437	226.531	2.525	539.613		2.065	229.051	1.742	174.348	1.867	379.496		2.086	101.355	1.822	103.624	1.824	357.683
	2.246	83.8001	2.397	320.163	2.116	346.554		2.197	337.263	2.532	250.721	2.623	513.758		2.166	238.217	1.84	176.542	1.966	357.457		2.191	114.073	1.918	121.398	1.924	342.953
	2.345	61.7094	2.495	324.643	2.217	320.701		2.296	349.266	2.632	281.547	2.722	490.942		2.265	239.724	1.942	178.572	2.064	335.698		2.297	123.081	2.013	135.324	2.025	329.628
	2.438	41.9517	2.598	327.088	2.317	297.167		2.393	352.74	2.739	314.13	2.823	469.682		2.363	233.462	2.049	180.462	2.165	315.061		2.397	127.732	2.116	146.668	2.125	316.035
	2.535	26.1178	2.697	326.851	2.418	277.598		2.491	345.72	2.843	339.372	2.924	452.273		2.462	219.835	2.143	178.705	2.265	296.012		2.489	127.191	2.22	152.747	2.226	304.008
	2.636	25.5359	2.802	324.456	2.517	259.596		2.592	327.004	2.939	363.604	3.021	437.887		2.561	199.005	2.241	176.573	2.363	276.341		2.587	123.541	2.325	154.121	2.325	292.67
	2.744	38.4531	2.899	320.863	2.615	245.932		2.694	301.165	3.035	381.609	3.124	424.214		2.66	173.351	2.34	169.672	2.467	258.207		2.689	115.562	2.416	151.962	2.425	283.611
	2.843	53.5239	2.997	315.359	2.715	234.768		2.797	271.789	3.138	395.088	3.224	412.466		2.769	143.138	2.447	160.641	2.565	241.833		2.792	105.585	2.517	144.775	2.524	275.308
	2.935	67.4216	3.097	310.007	2.815	225.924		2.893	236.012	3.239	402.287	3.326	401.445		2.868	113.927	2.547	150.68	2.668	226.111		2.889	93.3538	2.615	134.745	2.625	267.713
	3.034	81.2307	3.198	304.978	2.915	219.213		2.989	195.995	3.342	405.097	3.424	391.907		2.961	84.1077	2.641	139.182	2.768	209.357		2.988	78.934	2.722	122	2.725	260.502
	3.14	91.8796	3.3	300.611	3.013	214.458		3.089	153.853	3.438	401.701	3.524	380.391		3.065	50.7059	2.74	126.418	2.864	195.213		3.088	64.4568	2.819	109.232	2.822	254.138
	3.242	97.7219	3.399	296.465	3.115	210.608		3.192	112.773	3.533	394.365	3.624	368.875		3.159	23.5226	2.842	114.691	2.967	180.763		3.192	50.1904	2.919	93.6975	2.924	247.266
	3.343	99.4419	3.496	293.207	3.217	206.562		3.298	77.7799	3.634	382.707	3.724	356.977		3.264	11.7954	2.948	105.884	3.066	166.646		3.293	36.7797	3.017	79.286	3.025	239.663
	3.439	97.5929	3.598	287.966	3.317	204.046		3.395	46.64	3.737	366.438	3.825	343.127		3.371	29.7787	3.049	100.488	3.167	154.098		3.393	25.4012	3.114	68.9113	3.126	232.078
	3.536	91.4874	3.697	282.806	3.418	199.388		3.494	30.9562	3.843	351.091	3.924	328.106		3.467	47.1415	3.142	98.3179	3.268	142.084		3.488	16.3516	3.222	62.9574	3.226	223.809
	3.639	80.1819	3.802	276.988	3.515	195.397		3.59	40.7858	3.938	331.501	4.023	311.649		3.559	61.4081	3.24	98.9885	3.365	130.459		3.586	11.1572	3.318	61.0449	3.324	216.298
	3.744	65.943	3.897	267.306	3.616	188.391		3.694	59.606	4.034	312.558	4.125	293.028		3.665	71.6491	3.338	102.791	3.467	119.108		3.687	11.5537	3.417	63.4748	3.425	206.211
	3.843	51.3505	3.993	254.286	3.716	181.707		3.799	75.4002	4.137	292.122	4.224	273.741		3.769	76.4398	3.444	108.137	3.566	108.945		3.79	14.9423	3.514	69.0423	3.526	196.62
	3.938	32.4304	4.093	238.757	3.818	171.747		3.893	87.1787	4.238	275.775	4.326	253.163		3.869	76.0375	3.549	112.583	3.668	100.01		3.89	18.9517	3.617	75.423	3.627	187.639
	4.044	14.1916	4.197	217.707	3.918	161.662		3.995	94.3368	4.342	264.021	4.426	232.147		3.966	72.13	3.638	115.616	3.768	91.3142		3.986	22.2766	3.724	81.0398	3.725	178.533
	4.141	15.4198	4.303	198.227	4.016	149.658		4.096	97.4625	4.436	255.93	4.525	209.607		4.067	63.5958	3.739	118.628	3.866	83.3811		4.086	26.1935	3.826	85.389	3.824	169.274
	4.246	33.2449	4.396	174.588	4.116	137.925		4.198	96.9938	4.536	252.109	4.623	188.902		4.166	53.4215	3.837	118.479	3.965	77.5084		4.196	30.5789	3.916	88.6767	3.924	161.256
	4.344	51.0472	4.498	148.766	4.216	124.878		4.297	93.9416	4.633	252.88	4.722	168.941		4.27	40.9777	3.945	116.134	4.065	72.4652		4.293	35.0557	4.014	90.017	4.025	153.108
	4.439	68.8009	4.598	125.615	4.318	111.567		4.394	90.9104	4.743	257.563	4.823	150.751		4.371	29.3065	4.045	112.341	4.166	69.8148		4.397	40.2581	4.117	90.7082	4.125	146.785
	4.536	84.787	4.694	108.109	4.417	99.2567		4.492	87.3337	4.842	262.064	4.923	134.064		4.461	22.3197	4.141	106.013	4.265	69.6337		4.49	45.5292	4.222	89.667	4.225	140.256
	4.637	97.0181	4.805	99.0467	4.516	87.5664		4.589	85.8099	4.937	269.215	5.021	121.01		4.562	23.9712	4.237	99.0303	4.363	69.1063		4.592	51.4263	4.322	88.3919	4.326	135.109
	4.744	105.967	4.896	98.1415	4.615	76.4688		4.694	87.0449	5.033	273.712	5.124	111.923		4.662	33.3946	4.341	90.1992	4.465	73.0179		4.698	56.4651	4.416	88.057	4.423	130.1
	4.841	110.311	4.997	105.033	4.716	70.6059		4.799	90.4609	5.135	276.409	5.223	106.927		4.767	44.9052	4.444	83.0516	4.565	76.0643		4.788	60.3171	4.513	88.0867	4.525	125.186
	4.935	111.274	5.095	116.976	4.816	65.6213		4.893	94.4328	5.238	276.152	5.326	106.474		4.869	54.3059	4.542	76.6212	4.667	80.0283		4.891	64.027	4.616	88.9214	4.625	122.384
	5.04	107.415	5.195	130.474	4.915	66.1577		4.99	99.1487	5.34	272.717	5.423	110.967		4.961	61.5035	4.638	71.1004	4.767	84.9436		4.989	66.281	4.723	91.2714	4.725	118.509
	5.135	100.256	5.305	141.945	5.013	69.2928		5.093	103.093	5.437	264.116	5.524	116.442		5.059	66.9648	4.74	68.5427	4.865	88.8862		5.087	67.2306	4.825	94.4071	4.823	115.373
	5.239	88.7611	5.399	151.11	5.114	75.306		5.19	104.988	5.534	251.618	5.624	125.057		5.159	68.7878	4.84	68.7193	4.968	94.7921		5.194	66.7786	4.914	98.1348	4.923	110.433
	5.344	74.3226	5.494	157.498	5.215	83.3597		5.301	105.025	5.636	234.313	5.725	133.088		5.262	67.8613	4.944	71.6517	5.066	98.8229		5.291	65.0684	5.017	103.137	5.025	107.696

[truncated: 1 more sheets: Fig S6 f-g]
